# Supplementary material for: Exploratory Research on the Urine Proteome in Patients With Diabetic Peripheral Neuropathy
Source: Int J Endocrinol. 2025 Dec 22;2025:6652078. doi: 10.1155/ije/6652078 (PMC12752815; doi:10.1155/ije/6652078)
Supplement: Supplementary file 1 — Supporting Information Additional supporting information can be found online in the Supporting Information section. [file IJE-2025-6652078-s001.xlsx]

## Sheet: clinical information
SAMPLE ID	Gender	Age	DPN duration (year)	diabetes duration(year)	medications of diabetes	hypertension	Hyperlipidemia	Height (cm)	weight (Kg)	BMI	HbA1c	Creatinine (μ mol/L)	eGFR (ml/min/1.73㎡)	urine protein
DPN1	Female	65	1	21	Oral hypoglycemic drugs	Y	Y	167	59	21.1553	5.9	52.2	89.7	negative
DPN2	Male	74	0.5	30	Oral hypoglycemic drugs	Y	Y	165	55	20.202	5.5	117	52.81	negative
DPN3	Female	59	5	34	Oral hypoglycemic drugs	Y	N	163	85	31.9922	7.1	79.2	70.66	negative
DPN4	Male	70	1	10	Oral hypoglycemic drugs	N	N	170	72	24.9135	7.2	68.8	91.67	negative
DPN5	Male	47	0.5	4	Oral hypoglycemic drugs	N	N	180	90	27.7778	7.2	50.87	122.6	negative
DPN6	Female	41	5	20	Oral hypoglycemic drugs	N	N	160	75	29.2969	6	45	119.6	negative
DPN7	Male	50	3	10	Oral hypoglycemic drugs &insulin	N	N	180	99	30.5556	6.8	61.5	110.47	negative
DPN8	Male	52	4	20	Oral hypoglycemic drugs	Y	N	176	83	26.7949	5.1	54.2	114.74	negative
DPN9	Male	45	0.7	0.7	Oral hypoglycemic drugs	N	N	169	77	26.9598	6	59.8	115.74	negative
N1	Male	32	/	/	/	/	/	/	/	/	5.7	92.6	94.12	negative
N2	Male	51	/	/	/	/	/	/	/	/	5.8	75.5	100.83	negative
N3	Male	43	/	/	/	/	/	/	/	/	/	64.6	116.61	negative
N4	Male	51	/	/	/	/	/	/	/	/	4.8	61.5	109.7	negative
N5	Male	60	/	/	/	/	/	/	/	/	6	67.1	98.66	negative
N6	Male	63	/	/	/	/	/	/	/	/	5.9	69.7	95.77	negative
N7	Male	71	/	/	/	/	/	/	/	/	/	66.9	92.08	negative
N8	Female	44	/	/	/	/	/	/	/	/	/	58.3	107.58	negative
N9	Female	48	/	/	/	/	/	/	/	/	5.3	45.4	113.57	negative
N10	Female	52	/	/	/	/	/	/	/	/	/	67.1	90.7	negative
N11	Female	43	/	/	/	/	/	/	/	/	/	54	111.1	negative
Age independent sample t-test
	Levin's variance equivalence test		mean equivalence t-test
	F	significance	t	degree of freedom	Sig. (double tailed)	mean difference	standard error difference	95% confidence interval
								Lower limit	Upper limit
Assuming Equal Variance	0.487	0.494	1.025	18	0.319	5.1616	5.0375	-5.4219	15.7451
Not assuming equal variance			1.017	16.638	0.324	5.1616	5.0774	-5.5685	15.8917
Gender chi-square test
	value	freedom	Gradual significance (bilateral)	Accurate significance (bilateral)	Accurate significance (unilateral)
Pearson chi square	0.02	1	0.888
likelihood ratio	0.02	1	0.888
Fisher's Exact Test				1	0.63
Number of effective cases	20
Creatinine and eGFR independent sample t-test
		Levin's variance equivalence test		mean equivalence t-test
		F	significance	t	degree of freedom	Sig. (double tailed)	mean difference	standard error difference	95% confidence interval
									Lower limit	Upper limit
Creatinine (μ mol/L)	Assuming Equal Variance	1.851	0.19	-0.039	18	0.969	-0.3033	7.7138	-16.5094	15.9028
	Not assuming equal variance			-0.037	11.899	0.971	-0.3033	8.1616	-18.1028	17.4961
eGFR (ml/min/1.73㎡)	Assuming Equal Variance	9.926	0.006	-0.522	18	0.608	-4.1272	7.9065	-20.7381	12.4838
	Not assuming equal variance			-0.482	9.895	0.64	-4.1272	8.5596	-23.2264	14.9721

## Sheet: Protein data
	N1	N1.1	N1.2	N2	N2.1	N2.2	N3	N3.1	N3.2	N4	N4.1	N4.2	N5	N5.1	N5.2	N6	N6.1	N6.2	N7	N7.1	N7.2	N8	N8.1	N8.2	N9	N9.1	N9.2	N10	N10.1	N10.2	N11	N11.1	N11.2	DPN1	DPN1.1	DPN1.2	DPN2	DPN2.1	DPN2.2	DPN3	DPN3.1	DPN3.2	DPN4	DPN4.1	DPN4.2	DPN5	DPN5.1	DPN5.2	DPN6
A0A075B6H7	120.509	315.318	361.638	360.792	1172.64	394.131	492.763	857.764	698.216	1203.56	820.518	574.953	255.54	75.5298	365.341	5461.79	2779.27	30316.8	45.6939	32.369	62.423	15461.1	153.613	222.814	3711.9	134.108	6758.55	11892.8	382.551	8731.46	99.1608	35.2321	1283.29	2469.55	5.25834	5491.88	2348.43	1028.91	2544.16	1874.5	1753.52	5335.98	492.207	1903.38	2388	20599	5462.2	6719.2	697.604
A0A075B6H9	12165.8	5086.96	6031.06	5146.26	4015.24	4335.42	5269.82	6030.24	5311.6	3559.97	4293.11	1229.34	1430.37	2215.29	3242.09	9027.41	4441.15	12225.2	2312.9	3228.57	3782.42	2279.3	4151.52	2626.49	2946.16	3296.85	4929.61	5754.45	4273.66	2317.92	5049.06	1544.03	4595.71	4135.73	4377.59	5786.94	12976.1	25344.5	22060.8	30410.2	40494	46237	17745.8	30258	20350.2	6241.65	7926.76	6023.12	2013.22
A0A075B6I0	19401.4	16403.8	21389.6	36443.8	37563.3	166.443	31015.2	33420.2	37225.4	27604.6	28385.8	22866.1	12461.7	15638.7	15556.7	282556	340052	362756	795.211	708.256	817.061	117352	110852	105479	22913.7	24418.8	26171.3	42418.2	40655.5	29936.1	17501.2	17597.6	16452.3	28346.3	26782.2	26454	31645.1	7826.39	15986.2	120397	146417	134664	65050.9	77424.6	71219.9	53903.2	52514	49598.1	8185.7
A0A075B6I4	19137.4	4895.03	4241.5	1305.96	1305.96	1305.96	8461.36	3781.69	4736.6	3098.63	2444.81	1305.96	1672.56	1305.96	1305.96	8466.02	1305.96	1305.96	3833.77	3037.65	3012.54	1305.96	1305.96	1305.96	3565.79	1305.96	1305.96	1305.96	1305.96	1305.96	1350.39	1305.96	1305.96	6565.38	9374.9	6150.3	1894.81	6158.61	2569.68	30123.1	77341.2	42337.7	17053.7	14488.7	9436.95	8184.1	2784.5	4770.12	2343.12
A0A075B6I9;P04211	11912.8	11533.8	13666.5	9529.6	11601.1	13214.3	12702.8	12582.4	12206.2	11879.8	15641.4	13455.3	3546.33	3712.99	3814.17	77692.5	96093.6	116924	1053.56	1450.31	1753.67	28036.3	40595	32334.4	19932.3	20742.9	23322.8	61241.4	32591.4	30164.3	40197.5	9813.13	45004.9	13057.6	18857.5	15092.1	69346.4	95597.5	71849.7	90165.4	132376	115452	25665.9	34364.5	35192.9	59983.7	67382.9	62668.4	13481.6
A0A075B6J9	1462.55	1751.61	1596.77	1165.74	1529.97	1996.17	2539.46	3660.24	3846	581.352	806.709	2360.48	269.199	319.352	241.651	9520.94	12350.3	15426.1	338.911	240.199	275.395	8042.63	2902.46	7157.61	3388.32	2647.7	4850.71	5716.81	7064.45	10348.1	6007.99	4258.4	6203.19	6130.49	5284.34	4324.35	18234.9	13286.6	11077.4	12537.9	15852.7	15774	9210.42	12879.2	9443.85	2143.78	6754.3	10259.1	2685.73
A0A075B6K4	23854.1	14608.7	16482.3	15307.6	14609.3	15333.7	8226.3	7506.78	7775.44	14535.8	12199.9	16924.3	5579.87	3513.35	4919.52	61241.7	85550.7	85237.7	6973.56	5344.98	6098.19	42547	43448.7	40422.8	12836.8	14912.4	17410.9	42058.8	15905.4	40488	21866.6	25210.4	30573.4	17863.9	38829.5	17213.5	246721	265795	202310	61317.7	71753	57385.1	47096.1	52639	42152.7	42319.5	11311	34428.5	10776.3
A0A075B6K5	10984.5	7224.45	3141.58	4950.19	3262.39	3624.73	9331.41	4517.85	5296.33	3632.47	3278.19	3716.31	4803.01	4104.06	3801.91	20521.9	20299.5	18757.5	2152.17	2066.19	2426.82	89546.9	65216.2	63567.9	23171.3	19564.5	21340.9	13781.4	8379.6	9422.3	6193.78	3573.6	4524.39	8044.78	26427	6374.74	131388	100694	99831.7	22898.5	21336	25936.4	42748.5	101924	69491.3	16803.3	12713.6	11678.8	2780.16
A0A075B6Q5	6.27594	162.335	33.4524	49.2747	11.1066	8.76354	70.0505	80.3397	24.1007	118.746	361.114	31.0924	31.9125	372.318	45.2932	52.5188	1.20493	49.04	18.6453	42.6239	118.119	111.592	127.546	121.579	33.1726	241.442	413.897	2764.96	2912.96	2450.78	1146.16	1417.83	1914.09	66.603	221.096	66.603	0.893127	1009.09	63.8194	392.538	0.878702	243.494	713.082	508.614	1127.49	258.589	126.783	310.588	388.399
A0A075B6R9;A0A0C4DH68	1187.35	258.836	258.836	3456.9	1700.59	2191.58	3930.05	5024.09	3893.47	258.836	258.836	258.836	258.836	258.836	258.836	27563.7	28396.4	50664.3	640.908	357.663	258.836	258.836	258.836	258.836	258.836	258.836	258.836	258.836	258.836	258.836	258.836	258.836	258.836	25747.4	21218.3	15500.8	41329.6	71028.5	30529.7	40925.6	95013.3	46196.5	16151.4	14877.5	11064.4	16448.9	18665.1	17948.4	3553.21
A0A075B6S2;A2NJV5	128694	152208	182854	142854	177902	185009	273525	327772	299958	93123.9	95447.1	76074.6	62357.8	72199	67054.4	1.02563e+06	1.22363e+06	1.16358e+06	28564.3	39585.5	39560.7	599881	568036	610517	220725	233326	249274	189142	186997	173990	117674	134098	117556	865587	1.01485e+06	698675	2.79302e+06	2.50052e+06	2625569	2.15675e+06	2711672	2.63145e+06	720592	684507	679132	444517	422460	374098	86878
A0A0A0MRZ8;P04433	257805	286616	312835	362631	389017	420952	232229	258126	295181	185054	158728	139181	54532.6	49645.6	38497.1	1960873	2978023	2681593	24958	32731.4	28634.8	1.33771e+06	1.35573e+06	1.27922e+06	383849	396234	339224	593214	651303	577696	67826.9	31422	11179.6	1.1729e+06	898801	443892	5.09755e+06	4.51346e+06	3.3391e+06	780073	1367930	819914	730402	892326	570188	387695	262036	133327	65827.2
A0A0A0MT36	1218.27	107.279	54.971	413.949	54.971	54.971	2872.59	219.684	3419.5	3231.7	54.971	54.971	1354.8	54.971	54.971	11191.4	11411	18080.3	1272.49	54.971	54.971	13989.7	54.971	5176.59	54.971	54.971	54.971	54.971	54.971	54.971	54.971	54.971	54.971	8668.21	3071.49	3466.06	11560.8	18607	7590.28	11688.4	3425.27	3871.33	13601.1	12791.9	9766.61	9937.45	8605.01	11027.1	4195.58
A0A0B4J1V0	2357.26	3004.87	2720.47	464.718	2793.61	3654.25	1275.04	1546.07	1457.5	6449.32	7153.29	5887.14	1574.93	976.468	1363.06	19744.9	22994.2	27245.4	1014.09	1070.48	1217.59	11377.5	9885.79	9975.45	6352.88	7059.94	7671.45	36324.6	9054.09	8585.91	6011.49	10002.4	12821.2	8257.42	6618.4	9285.96	28224.2	15164.1	21072.3	19560.1	31062.4	29897.1	11283.6	15351.3	15682.9	36678	34701.2	40999.5	9516.86
A0A0B4J1V6	724.246	724.246	724.246	1191.87	1235.03	796.448	724.246	724.246	724.246	724.246	724.246	724.246	1764.57	1564.81	1655.43	724.246	724.246	3177.55	800.533	724.246	724.246	724.246	724.246	724.246	724.246	724.246	724.246	724.246	724.246	724.246	724.246	724.246	724.246	724.246	724.246	724.246	724.246	724.246	1056.75	3285.87	4987.71	5334.96	3581.08	1698.8	2202.25	724.246	724.246	724.246	724.246
A0A0B4J1X5	1048.32	1957.74	3317.98	855.316	1082.48	1239.03	1114.49	1465.47	1543.29	4192.44	1983.22	1902.27	1683.75	562.889	802.233	11988.7	22122.1	25499.7	843.323	269.85	253.168	12408	8245.39	11336.2	6273.76	6284.36	6605.08	11225.4	12670.4	12124.8	5066.38	4365.6	3793.23	8069.82	6729.95	5437.2	14440	5234.36	13336.3	10127.3	8682.82	10534.3	7463.76	13844.7	10415.1	16898.1	11973	8008.32	4077.89
A0A0B4J1Y9	1181.9	1717.79	1824.12	1025.66	1421.58	1500.56	1687.37	1974.69	278.1	1168.8	2573.02	2142.55	620.766	559.496	730.737	5109.57	4577.75	7434.94	239.159	302.594	270.929	5277.88	2545.66	3232.99	4277.29	3607.15	4033.77	5904.84	7034.67	7021.47	6767.88	5055.03	7540.83	4651.43	2775.72	3535.17	4957.28	3107.2	2681.98	7020.23	11131.5	7520.99	3713.58	3148.62	3276.25	4983.1	6418.02	7986.36	1356.64
A0A0B4J2D9;P0DP09	1641.84	2208.86	2911.77	850.333	563.297	909.511	28735.9	30302.1	32306.8	250.591	250.591	2765.64	250.591	250.591	250.591	8995.72	250.591	250.591	356.252	250.591	335.638	250.591	250.591	250.591	250.591	250.591	250.591	250.591	250.591	250.591	250.591	250.591	250.591	318.894	10561.2	6133.46	10069.6	18317.6	12724.6	6350.21	11454.3	6023.02	10653.7	11911.4	10001.4	3415.86	3688.05	3850.43	654.105
A0A0C4DH25	157526	166136	187055	179052	200755	191580	164159	174055	163534	80963.6	79312.1	65639.1	35842.2	33157.1	25449	1.744e+06	2669139	2374250	16531	22765.5	17424.6	531170	569861	553239	247072	278317	205722	143449	158542	128673	59625.5	34648.2	8914.13	506866	410867	200521	1358863	1.33058e+06	1.00142e+06	360964	547165	325697	248761	232148	148399	139533	85292.6	44724.3	29365.1
A0A0C4DH29	3914.42	5467.65	6617.11	4142.16	4872.54	4625.15	1804.26	1948.09	1866.42	8575.48	7801.29	7014.76	2103.79	2959.59	3015.45	46041.1	45545.4	54225.3	1198.03	1009.02	1330.2	27120.5	15999.4	20612.7	5681.57	5462.95	4748.9	18776.8	4448.03	6257.19	5575.68	6463.97	5948.3	9088.05	11910	12795.7	15756.1	20930.5	15349.9	9319.03	19692.6	12991.5	18526.1	18150.4	16016.2	36036.1	32347	39205.1	3935.63
A0A0C4DH35	631.733	500.979	742.931	68.2968	221.983	68.2968	68.2968	68.2968	68.2968	68.2968	68.2968	182.491	68.2968	68.2968	68.2968	4400.03	68.2968	8639.46	68.2968	68.2968	68.2968	68.2968	68.2968	68.2968	68.2968	68.2968	68.2968	68.2968	68.2968	68.2968	68.2968	68.2968	68.2968	68.2968	68.2968	68.2968	4322.84	14221.8	10440.9	2560.36	8778.85	7478.02	1678.94	315.034	2531.88	68.2968	2825.77	68.2968	68.2968
A0A0C4DH72;P01599	449.85	25.917	160.728	562.874	841.207	760.39	25.917	25.917	25.917	25.917	25.917	302.061	2421.69	449.924	513.024	25.917	2425.11	25.917	224.488	1811.91	25.917	25.917	25.917	25.917	25.917	25.917	25.917	25.917	25.917	25.917	25.917	25.917	25.917	25.917	25.917	25.917	11679.6	9371.66	3143.07	2874	10761.8	851.251	1225.85	2825.93	1784.4	4795	4222	25.917	25.917
A0A0U1RRL7	2631.47	3256.55	5724.06	3984.77	4234.93	6626.64	1264.8	1435.01	1360.23	5169.35	5443.58	4746.32	1632.18	996.891	1773.52	7094.61	3533.17	5406.51	801.33	671.394	871.946	33009	21346.3	21687.6	10446.6	6148.11	8194.89	17279.1	15452.7	31959.4	1.99048	7134.52	1023.89	10877.8	8910.77	7136.29	5857.35	5772.9	5394.53	4407.69	5988.58	4216.6	1645.29	2536.45	2623.43	23031.7	17645.7	23534	9437.02
A0M8Q6	21044.2	18524	21646.6	11318.2	11022	18800.8	10833.9	13190.6	13931.6	12687.5	14106.8	12166.8	9878.69	7827.05	10478.7	251739	243737	318600	4990.32	5362.15	8586.62	32546.5	42575.1	38452.2	18937.8	17782.4	31987.2	19991.1	41259.6	31642.8	11202.3	7364.46	15082.8	130406	140039	117224	270085	430900	297778	82040.9	105413	128493	67935.3	62359.5	73091.2	72338.2	64422.8	59497.6	10350.3
A5D8V6	4768.83	8604.02	5874.43	3696.51	3255.53	5020.88	3873.21	2187.58	2229.51	56293.3	24200.2	8299.89	3629.19	3546.01	3280.21	7420.14	7321.49	13963.5	5837.71	6060.45	8005.93	5011.15	4772.31	7065.38	21961.1	10184.1	28067.2	28081.8	37238.7	32073.9	13496.6	11574.2	17413.4	1574.93	4870.23	2369.66	4215.98	3960.41	2681.49	4364.18	4782.05	2657.67	842.741	826.154	735.357	5351.12	7205.24	2240.3	2792.26
A6NH11	1582.5	4150.31	4646.42	860.419	1930.73	2476.08	3959.88	6684.53	7362.31	1730.17	3426.81	3132.28	1989.4	2970.47	3085.8	5238.73	5011.39	5762.21	433.687	707.66	1203.33	7321.52	8626.48	6336.59	4350.79	3695.39	5548.49	10528	11307.5	11510.3	4610.96	4283.96	4645.06	8328.01	9348.46	10167.6	3615.99	3867.45	1981.82	4546.22	3328.48	5159.6	882.142	944.066	1373.2	6681.09	9113.75	9745.36	5711.04
A6NHG4;P30046	1597.98	3707.71	6657.73	825.515	1062.37	2418.92	1583.74	1976.41	2618.41	2260.17	4074.47	4117.83	1725.16	1897.66	3748.59	8709.19	6252.9	6883.6	1671.9	2500.93	3269.5	8554.45	7935.09	7328.69	5023.32	1661.19	4005.06	19414.3	24764.3	17608.5	5342.16	2403.14	3732.82	4202.5	5152.88	2832.72	2515.47	4717	3949.79	3772.85	6652.73	4028.34	1606.89	2300.07	2505.9	1466.46	1668.74	2640.39	1061.59
A6NI73	16792.4	27687.1	31446	18159.7	21625.9	22426.9	18553.9	21524.8	20973.8	56556	47515.4	36007.1	16107.4	14210.2	15761.6	50503.3	52019.7	45170.3	10458.8	10883.1	10363.1	205752	167386	153008	46696.4	61346.3	62361.4	161888	167444	139622	62994.5	46668	38313.1	84990.4	65446.1	49633.5	36650	38054.3	19844.6	15357.4	21908.2	15796.3	30491.2	25744.3	20766	93543.4	72626.1	58294.1	45129.3
A6NL88	8537.3	8433.95	9639.98	11475.1	8924.92	17624	7322.61	6186.58	9934.59	6024.6	7126.18	7429.94	3102.76	3015.61	2613.46	9656.84	9751.16	8139.71	2659.23	2857.07	3412.98	16280	7608.97	13552.9	12737.1	9622.8	11837.7	21435.4	14248	20008.2	8235.49	6928.47	15485.4	20397.2	17450.5	17789.7	11111.3	5813.79	16801.4	3892.75	5107.43	4265.11	7228.52	8934.83	7273.63	7581.08	10215	4087.28	5553.43
A8K2U0	10465.1	11732.3	14497.6	5852.7	6950.93	7710.53	8328.46	8182.16	7986.28	585.053	4150.98	778.117	1768.51	1937.59	2825.28	15712.3	17070	19388.2	10206.8	11025.4	10184.1	94272.2	63721	86817.3	56585.7	58485.3	66558.8	84841.3	117342	124509	60876.1	58210.2	60030	21777.6	5967.62	8008.1	3402.51	8657.73	8087.55	2776.96	3711.95	1675.44	1184.45	5205.3	1030.71	21887.8	22185.2	9690.46	129592
C9J7I0	9363.22	9892.87	2113.23	1234.31	1016.89	7436.56	4796.5	4284.7	4629.26	10027.8	10322.9	8267.41	827.932	1015.39	963.542	7649.31	7374.18	7754.22	2621.43	2084.19	3097.75	73562.8	22465.4	48811.7	7218.22	7059.59	8112.43	14619.6	43650.4	14452	40604.1	31064.2	3643.43	31185.6	11861.7	12424.7	9897.71	8937.73	9832.12	7458.48	10934	10250.3	1317.64	3897.41	1059.32	33516.6	24913.7	26167.7	2477.56
C9JI98	159.307	159.307	159.307	159.307	159.307	159.307	159.307	159.307	159.307	393.507	159.307	159.307	369.301	159.307	159.307	159.307	159.307	159.307	531.131	973.113	1128.39	159.307	159.307	159.307	159.307	159.307	159.307	159.307	159.307	159.307	1712.65	2077.5	2177.29	2445.97	159.307	4896.34	159.307	159.307	159.307	159.307	159.307	159.307	159.307	159.307	159.307	1877.49	1703.16	2440.81	159.307
C9JVW0	2064.76	2565.77	3254.76	1432.26	1689.55	1902.01	2145.61	2343.48	2527.98	1411.99	2248.76	2244.58	1356.45	1814.39	2678.54	2059.06	4082.97	3837.68	1996.43	2342.3	2289.18	2481.65	2108.17	2616.49	3644.86	3446.29	5225.5	12454.5	13224.8	16402.2	10235.2	15014.6	45541.5	6855.06	10487.9	374.843	374.843	374.843	374.843	374.843	374.843	374.843	374.843	374.843	374.843	9747.81	374.843	374.843	374.843
iRT;iRT_Peptides_Fusion;iRT-Kit_WR_fusion	760578	872111	1.05267e+06	519850	595409	622258	575024	573447	576263	2.29543e+06	2.58509e+06	2.16153e+06	816913	736707	846934	6941920	8742779	8.1343e+06	292777	291796	306815	17653232	11189155	12883831	4533695	3.72064e+06	4.48129e+06	19218074	18615604	20270578	6.2103e+06	5208066	4763612	5.20315e+06	3.44974e+06	4.15758e+06	3.38407e+06	3784080	2.5826e+06	1.47283e+06	2.25638e+06	1.69609e+06	392866	478891	421042	5263372	4.89033e+06	4494322	1.70836e+06
O00115	48852.5	57350	72266.5	30674.2	33373.3	44937.4	26681.2	28328.8	31220.1	41907.5	50835	45101.1	29328.7	34651.1	34142.9	55111	65922.2	65033	18516.3	20442.1	21246.8	224953	201563	234173	31054	32459.3	32992.8	55854.3	39184.2	36943.9	17917.4	16526.5	15170.5	53852.1	34516.4	30017.1	78354.8	68146.4	51459.7	52000.7	58261.4	44700.4	9810.06	12542.8	11505.2	35578.1	35482.8	28442.6	13874.3
O00142	5934.19	19614.3	46059.9	9475.08	31247.5	58317.8	11423.1	26170.3	54137.3	3968.22	22231.6	16841.3	6707.83	18863.8	30170.6	69487	26709.1	38838.1	9125.38	20986.7	38265.9	66230.8	53558.7	44699.9	11663.5	38645.5	45140.3	38736.3	38046	37967.7	10820.8	16039.8	28018.5	63216.6	118222	177154	131223	218495	273277	63636.6	166559	254466	48410.1	114881	137337	57881.4	46611.8	53910.2	27061.1
O00144	2053.36	1714.22	2548.67	635.359	546.741	716.396	1886.4	1674.48	2471.8	3841.26	4331.65	4157.18	1163.66	1094.3	1051.02	5926.23	4057.72	7777.7	809.52	659.326	513.445	9271.41	4844.01	6446.35	3472.91	2344.99	3419.75	8798.4	7516.73	11007.1	3781.03	3820.23	3068.01	6059.32	6070.61	5842.47	3655.65	3283.03	3867.98	1602.76	2217.15	2106.44	1400.05	1202	317.407	11895.9	5600.66	5574.32	3532.97
O00151	469.004	653.421	1214.12	276.465	460.765	551.784	716.433	763.606	1030.28	2146.83	1557.54	1616.97	803.713	828.583	1061.98	3874.14	3454.57	1421.11	477.271	565.649	529.19	7605.01	4874.75	4900.55	9958.06	5525.7	6068.63	28611.8	26119.9	28722.7	9067.81	11767	12580.1	2131.8	1093.79	1538.18	6940.95	1721.97	3807.13	406.295	602.372	473.406	93.6524	323.867	793.957	2049.86	4176.81	3339.73	3714.51
O00159	2444	5699.42	4995.6	4898.73	3801	2980.02	2923.46	4059.42	2846.41	22290.2	21623.4	17634.1	9749.05	10800.2	10538.9	12627	13878	28184.5	6549.16	6700.77	7086.12	33853.3	46130.7	36767.8	9709.29	7282.21	9677.34	186866	24101.7	36327.9	24946.3	19828.3	20002.6	27841.1	24868.3	21997.8	14811.6	18934.4	5785.23	14203.3	14544.6	8246.34	5037.69	5829.17	3932.05	24975.4	26131.1	22946.7	12789.2
O00161	1416.25	2157.13	2426.88	1544.53	1938.47	2137.76	1368.01	1330.04	1411.7	6067.9	7391.9	6532.58	3798.98	3627.26	3945.53	5640.79	4120.62	4465.74	2915.78	2913.62	3298.7	7149.9	4556.07	5566.59	5063.47	4179.96	5241.6	11063.7	13271.3	10195.7	7444.55	9762.73	7303.95	4852.82	4464.06	4330.31	5093.76	5514.49	4436.49	1498.89	2844.24	922.388	539.692	1342.25	1235.81	7826.26	7994.16	7028.41	3602.89
O00182	2692.97	3733.29	2518.86	2333.17	1931.96	1375.17	2477.51	2553.33	2097.76	7206.86	6339.65	3527.62	1621.98	1109.02	1552.35	10302.8	4651.78	5712.98	484.391	875.833	994.774	16483.8	11102.3	7552	5652.5	2953.63	3163.67	8247.67	5439.1	6023.12	4709.89	6082.66	6318.74	19631.2	8367.17	12329.5	11213.6	7649.7	5675.51	7272.28	4567.27	5458.49	4401.85	4904.59	3925.25	25364.4	21483.1	28295.2	4828.18
O00187	502603	474304	531323	265732	245675	318049	823110	448352	511256	794147	729781	714223	200334	194433	183452	872105	1107901	1.06246e+06	127882	129199	136531	1.25005e+06	1.07312e+06	917257	463691	477485	430724	350597	336731	359650	253662	161898	203610	1.57114e+06	1.53283e+06	944033	1.62262e+06	2.21732e+06	1.28491e+06	198361	214720	190914	863652	989528	762255	442784	519913	475234	412487
O00194	143.33	143.33	324.909	143.33	143.33	143.33	143.33	143.33	143.33	143.33	143.33	143.33	728.827	957.095	950.044	1935.99	327.797	143.33	3288.99	3118.5	3331.22	143.33	1059.77	143.33	143.33	143.33	143.33	143.33	143.33	143.33	143.33	143.33	143.33	143.33	143.33	143.33	143.33	143.33	143.33	143.33	143.33	143.33	143.33	143.33	143.33	143.33	143.33	143.33	143.33
O00231	341.38	315.411	1306.71	383.662	385.417	488.864	108.576	40.1029	196.769	3001.95	1979.73	2101.81	393.8	466.33	695.047	1643.89	2821.69	2176.8	247.871	330.266	326.527	1768.88	1608.26	2895.49	4202.17	4743.41	5680.11	10613.1	9265.13	9080.58	10564	12491.6	12277.9	1245.69	1333.42	607.572	968.903	545.678	462.161	907.559	522.708	1165.31	46.1989	45.401	27.9182	2383.59	1923.44	422.195	1335.5
O00241	19029.9	18735.6	25567.4	33517.7	37195	48750.3	19545	21752.8	24927.3	19883.1	22129.7	27507.2	16799.6	18106.7	19119.1	34123	39770.1	41224.2	11377.4	12229.6	12906.5	73923	73450.6	61457.8	17808.9	26325.1	18782	27905.4	17920	14991.6	8860.14	13632.8	17999	43057.5	40027.1	30795	29166.1	28338.7	19521	36025.3	42229.7	36251.3	11527.4	14337.5	13065.5	22308.4	16230.4	21068.4	3624.3
O00244	2079.25	4915.82	6466.59	5703.42	8402.02	11708.7	9216.2	12007.7	13683.9	2771.18	557.399	1683.46	1570.87	1567.38	1957	20485.6	39778.2	38771.4	1673.14	1676.53	1796.76	5332.14	16156	10789.5	11565.4	11310.4	14591.5	521551	18033.6	56491.1	8018.2	7062.23	10453.2	17804.6	23785.5	18267.4	87419.2	131273	78504.4	16799.1	35556	20408.5	17585.1	22032.1	17939.8	8494.85	10162.5	9438.1	4482.88
O00253	5231.01	3156.31	4295.8	919.294	4062.71	3252.25	11738.2	11369.6	7840.97	2635.42	3124.02	3174.89	2278.55	1309.93	2274.61	3372.55	3994.9	5667.9	820.547	803.623	544.212	12313.9	8798.55	10141.9	4450.76	5120.02	11165.8	13390.7	13804.4	2614.41	4339.57	2056.01	8935.65	4951.06	5405.8	6017.75	806.055	5005.59	869.134	604.073	667.271	3913.67	3956.77	3320.17	2477.21	8302.35	4989.55	8828.58	6875.74
O00264	2252.78	2840.97	4195.57	68.1296	1281.79	950.07	2070.47	1980.97	2030.67	9338.34	12611.5	9635.36	2445.08	2822.32	3378.55	5584.09	5969.25	6426.39	1731.82	1974.07	2010.46	5634.63	9532.85	4323.22	8299.13	10202.5	8333.14	25962.1	24719.1	23051.2	15382.2	16649.6	12750.1	14397.2	12347.5	13223.5	2866.42	3894.99	3835.04	7897.6	1260.08	9835.77	1393.24	972.783	211.284	9059.76	8394.14	8287.59	6643.11
O00299	1378.02	3121.52	2651.77	1622.23	2764.13	1802.71	1512.87	2402.97	2131.02	14790.5	14071.3	12888.4	8050.45	7741.83	8498.93	11646.6	10459.8	17251.3	3752.2	4498.79	4208.19	56163.2	56537.2	11721.6	26307.4	17116.4	22174.3	54507.2	55715.2	40375.2	34817.4	28370	26750.3	8682.94	3625.5	12160.4	5899.94	29777.4	4607.8	4554.64	6865.16	4843.88	2276.62	2834.66	1748.32	15002.5	13635.5	15110.3	8852.93
O00322	4571.85	6851.06	1511.65	785.146	401.153	102.492	3358.12	4568.24	5557.13	10592.8	11006.5	12377.2	833.613	444.602	283.714	27616.8	14268.6	11522.7	1129.78	1258.16	1548.58	20819.5	17305.2	24092	13316.5	7323.98	22018.6	23428.4	30781.1	19873	14681.4	9490.66	8625.14	12614.6	25462.7	19251.4	1409.11	993.401	4313.61	6618.38	11094.2	6556.9	3017.22	3342.46	2881.81	15132	7806.9	7643.45	2093.87
O00337	13861.3	15570.3	26486.5	2047.71	2266.42	2954.67	10818.9	10362.8	11766	4310.94	4466.65	3778.41	3536.27	4308.28	3455.49	3979.74	148.065	2149.4	3359.31	2695.97	5000.48	7619.05	4533.32	7535.05	4838.03	1548.75	5057.98	4025.41	5653.72	5893.19	2039.58	1496.86	2154.33	7681.54	4041.34	4297.75	866.931	677.937	336.342	20100.5	13087.5	16022.8	843.89	795.51	842.854	15063.4	4157.76	7080.83	2745.88
O00338	3769.15	4708.7	5241.16	6625.11	7622.18	5978.66	2464.89	1976.27	1452.94	10366.3	9713.12	6483.12	4533.84	5053.66	4083.83	6233.48	7170.75	6581.25	916.406	898.311	1093.3	9618.24	7075.87	5242.65	18033	17331.1	19142.4	41556.9	31553.7	27811.9	54749.6	47917.9	41802.7	5381.11	5208.97	4757.9	4383.32	4885.39	971.381	524.938	6819.45	5276.92	463.56	2147.07	1383.59	3692.51	5764.14	5754.83	3835.78
O00339	951.742	1253.62	1176.21	403.158	668.617	898.603	1168.68	980.284	911.728	4113.06	4152.2	2866.11	835.688	736.902	746.362	5664.35	6059.44	5835.43	1058.03	1173.84	1011.11	2409.64	2114.17	3638.51	1391.76	1003.66	1254.55	2038.03	2945.66	4174.32	2375.75	1341.54	1794.98	2593.2	303.65	5576.54	10477.1	8417.33	12085.4	3712.27	5752.32	2895.56	1144.92	1731.52	1082.52	2380.03	1411.56	4820.56	2456.28
O00391	7705.7	8328.13	9416.58	6083.52	7965.23	8511.74	10068.4	10426.1	11073.4	31357.8	28404.5	28097.5	9880.08	9178.69	11963.9	37351.6	40582.5	38400.1	5471.62	5565.64	5699.65	63051.2	54483.1	58592.2	39795.7	39560.4	45139.3	66235	81524.6	79685.2	36652.4	30613.9	32821.6	37459.1	36515.9	31144.4	20808.4	25419.2	15532.9	11612.3	17981.9	13862.3	9930.13	10351.3	9182.99	52391.5	50262.1	48664.5	26820.7
O00401	10419.4	8877.75	11306	10079.4	10125.3	13352.8	4440.31	4301.31	4840.58	19336.3	17760.4	18519.6	6180.75	7086.72	7273.66	7179.47	5035.78	6344.04	2940.46	3134.97	3546.83	5450.51	7635.6	6636.59	17448.5	18853.5	17386.3	20379	14623.5	24137.1	32229.8	23209.6	26979.6	10750.1	9766.03	8555.71	25186.6	26423.2	19267.2	13693.9	19943.9	13238.9	8834.41	9592.83	10441.5	9584.21	7256.59	8608.45	9227.28
O00461	2534.91	2776.2	3698.48	2116.88	1639.42	2244.49	5141.62	3768.1	4770.02	2428.35	2301.74	2971.66	2214.98	1703.37	1886.11	5862.54	6353.8	605.316	2236.7	1749.33	2133.92	8496.39	5437.97	6247.69	2708.49	2202.05	2145.14	27106.7	7243.28	17119.5	5612.7	3929.48	3810.8	4900.53	511.09	3512.27	3840.86	1211.66	2200.57	3498.79	5580.94	1573.66	2191	1456.32	1661.62	5693.28	19794.3	6136.05	3144.86
O00462	1157.46	1058.89	1530.2	153.564	265.038	564.267	311.691	287.292	360.713	1469.97	860.332	668.077	460.112	288.738	685.771	649.493	1639.1	727.809	325.532	336.171	313.338	3485.62	1207.91	4330.09	1479.97	988.748	794.449	4084.31	4293.6	2285.64	897.099	2366.61	932.168	350.991	495.733	1787.86	1252.04	567.445	951.412	1092.61	3023.22	2019.93	396.446	363.389	210.54	1851.45	2052.03	1733.45	2232.57
O00468	14234.1	15528.4	19158.4	20732.3	22441.2	24740	22990.2	22449.4	24234.2	51479	54201.5	48632.2	23301.8	23208.5	24842.4	76457.9	91446.2	94455.6	35700	36319.9	38045	99327.6	86065.6	86399.8	45010.9	41092.5	47975.3	137135	123597	125488	57373.7	52032.1	52207.3	78093.7	66568.4	58989	38291.1	38272.7	25723.8	21934.4	30302.4	22871.4	30216.3	33921.9	28127.6	85459.1	81953	77186.8	48481.5
O00499	7635.74	9227.91	11662.4	6930.54	7157.98	9593.75	7099.78	8921.81	10553	13325.9	13426.1	13285.5	6101.68	7021.34	8742.73	11012	11995.2	14085.5	3250.32	3386.77	3742.99	19097.4	25750.1	19613.2	24809.8	20630.7	26615.4	17675.6	18564.4	22457.4	21935.8	21417.5	27316	24213	18342.5	18661.3	31551.5	41362.4	34211.2	18059.1	24973.2	17324.1	6160.96	6668.16	6080.17	11987.2	12316.4	10367.4	8073.16
O00515	174.412	158.928	1425.26	485.877	483.44	633.942	153.702	611.004	359.267	711.404	978.233	638.499	522.546	546.833	341.465	6764.72	4620.6	4782.55	251.329	410.963	474.488	7332.96	6042.66	7575.1	10350.3	6881.21	7764.3	18637.3	17150.8	19506.4	6374.37	3915.11	7919.66	2927.38	2383.8	2907.47	2741.37	2553.26	634.163	1437.89	2234.11	310.869	296.117	135.949	358.054	3219.33	4288.75	6484.71	7503.97
O00526	1548.98	2286.84	2721.82	1359.32	1541.91	2124.89	353.267	537.125	757.844	7231.03	7122.88	10440.8	1681.8	1700.01	1864.92	6488.17	7961.71	13188.7	1107.97	1236.36	1474.88	15636.9	18704.6	14906.2	4045.84	4680.37	5851.88	74329.9	59057	29306.4	5539.86	9099.33	7041.01	16661.9	15185.9	14482.1	9270.91	13565.6	7433.71	6064.58	11641.7	9227.41	3303.98	4835.44	3162.14	18037.4	18523	19299.8	5101.07
O00533	4348.38	5884.13	7535.46	2164.64	2068.34	3810.6	5943.63	6212.03	7883.67	12599.6	14755.1	13651	11428.9	11993.9	13656	17229.3	13994.6	19393.4	8285.24	8307.39	8685.71	32183.2	24270.3	28203.1	30274.8	33824.9	42262.2	21367.8	13513.3	23572.7	24007.9	19561.1	28215.1	9717.17	8472.22	9576.48	12457.1	8287.2	8909.57	11630.6	13580.1	12807.5	21430.2	23966.3	22565.2	7025.1	6563.85	11677.4	20808
O00548	2065.02	2520.02	2134.31	1909.23	2137.37	2275.9	3330.07	2608.33	2335.9	1861.56	1787.82	2923.86	1118.31	1443.89	1510.57	5893.44	6684.87	6936.82	1199.63	675.543	550.906	5852.88	2799.66	5286.99	3295.99	3158.27	4901.03	8068.67	8299.97	9984.62	2635.82	2929.56	4741.73	5631.12	4121.4	4793.28	9379.28	9334.6	3446.19	3114.19	700.963	3216.9	2977.09	2831.67	2611.01	2005.14	2760.22	5139.46	4233.34
O00560	2735.34	3511.22	5035.04	3155.72	3164.66	3846.54	1004.41	1533.37	1325.65	26939	26682	20856.5	6697.23	6505.16	8876.12	21531.6	17685	24212	4028.62	3892.58	4436.71	57739	42679.1	48040.6	17162.4	23040.8	15504.7	93570.9	119458	105709	30442.2	33903	37900.4	15056.5	13336.7	14808.1	4214.54	6133.72	2603.45	3731.4	5723.12	4906.67	2502.75	2368.44	2342.8	30022.9	23445.1	23206.2	12731.2
O00584	11242.1	12754.9	15062.8	4037.13	3972.26	4737.19	9623.14	8888.31	8459.25	11711.4	11856.9	7361.47	7435.87	7099.65	7546.2	19381	17474.3	71950.8	3781.7	3800.58	3613.52	34327.2	22711.8	25098	8736.33	6810.68	7904.29	17182.5	15494.5	11852.6	15816.2	14482.7	14507.8	27152.5	19219.5	14841.5	14760	13114	8020.86	19482	29974.1	21089.2	6322.05	7965.06	5608.11	29888.7	34522.5	25363.4	5337.73
O00592	22279.1	22422.9	26868.9	22559.2	32765.5	26304.3	28308.4	22230.6	26068.4	31669.1	36573	30940.6	18523.5	20649.9	21444.7	41966.3	43052.9	46573	15397.7	17087	13750.9	61363.3	51868.8	53396.9	39841.8	48946.3	44864.5	110859	104553	123865	61490.6	56650.6	56197.8	38950.7	39733.8	35690.5	37196.9	48060.9	32469.8	37173.9	40783.2	34968.2	32768.4	25125	25902.5	120247	113108	122636	65508
O00622	3943.77	3659.26	3045.63	2674.91	2644.03	2567.92	3194.58	2605.7	2233.22	3464.46	6475.57	2171.53	2735.35	3101.56	2707.44	6086.98	5745.35	5744.68	5517.67	4563.09	4861.26	14260.7	8303.89	9489.12	3259.88	2971.04	3172.76	10909.2	4732.94	5364.81	5118.82	6510.77	4219.06	9810.88	7620.88	4697.41	9070.42	10103.9	7412.17	4437.96	5757.85	3574.8	4829.53	4753.89	3391.46	9493.84	11065.5	11922.3	3381.04
O00754	6600.45	5654.6	5499.08	2346.86	1690.38	2099.3	1854.03	1664.39	1425.89	2431.07	2522.37	1492.25	2378.92	3128.48	2281.1	4650.84	1880.29	3871.15	1587.11	1124.08	740.063	19973.5	7756.6	3953.68	2409.14	4150.56	5261.92	11564.8	11295.5	11054.7	7323.39	2846.81	8255.26	6039.75	5756.96	4144.78	8791.89	14482.8	6774.18	14855.1	21346.7	15085.5	2846.16	3388.01	1369.68	7589.23	9383.73	9725.63	1775.74
O00757	11232.2	17532.2	19172.5	14151.9	20085	20951.3	5372.16	5588.21	5488.45	21867.1	6222.23	5342.65	10252.5	6492.32	8283.04	10292.3	3326.02	12905.1	6298.23	6907.26	6786.64	19857.6	19373.3	21742.2	12950.2	11781.6	19633.8	35650.8	56118.5	33539.1	81044.6	51679.2	55519	22569.7	4341.98	33408.9	8296.81	12672	13518.2	37726.4	37772	39922.6	3175.5	5631.37	3941.9	18710.2	19941.5	22578.9	11589
O00764	4163.78	2885.54	4081.05	1439.58	1577.02	1580.78	7209	2518.37	3287.27	4414.64	3006.88	3718.6	3045.93	1901.88	2560.33	5545.62	2521.46	2664.85	4524.25	2547.7	3302.27	11286.5	4920.25	6665.29	4038.3	5069.58	5539.88	15529.4	15801.8	14216.5	9323.27	8150.54	17760.5	4667.69	4213.27	2925.98	3095.13	693.901	2424.91	3736.05	2637.34	3786.14	1838.88	2227.26	2982.39	5990.4	3075.18	4871.06	3650.66
O14498	51111.5	37637.7	46162.7	16645.1	19029.6	22964	29001.5	26045.1	27412.1	37096.5	51839.4	35934.9	10814.2	11176.9	11100.1	35402.5	54746.5	50388.8	17307.9	18092.5	18322.2	47060.8	35481.5	12941.6	40316.8	49219.8	48541	75010.1	70012	70484.3	33078.9	29109	35252.8	89225.7	60491.2	51161.9	76317.2	118668	76144.7	79009.6	105170	82277.7	18399.7	25235.8	31668	66525.7	69242.5	67816.3	36806.9
O14618	7151.66	8080.96	9273	7198.66	8172.12	9144.33	6991.04	9384.19	7922.77	15937.8	18544.5	12949.8	6300.9	6158.83	7305.99	21991.6	24388.2	29519.3	4200.9	4762.95	5952.86	38108.7	37296.7	34509.9	19273.3	19408.9	25497.6	43870.2	33698.4	49240.7	20961.2	19544.1	25161.6	18679	18511.6	14900	10209.9	14298.6	11764.1	3609.47	11812.3	5162.97	6722.57	10454.2	7850.72	28712.6	37366.2	30353.2	13353.2
O14672	2339.05	2081.34	2385.53	2318.42	2695.01	3240.4	2855.69	2293.48	1821.55	6075.28	6499.28	772.009	1899.13	855.042	1199.94	31740.8	32129.8	26989.4	3930.15	4713.4	4237.17	15129.6	11646.4	33302.1	9014.13	14203.7	17691.6	16647.4	14329.3	18469.5	15089.3	11021.4	19672.3	6449.83	9301.04	4871.62	1053.04	6465.72	5269.25	3705.86	8820.57	5511.16	3990.95	4789.72	6028.08	11929.3	403.309	12877.4	15808.5
O14737	255.835	1163.75	746.605	224.35	542.896	368.093	358.428	453.858	325.977	1171.69	945.199	1344.96	577.007	524.838	660.756	1804.46	1705.42	1458.19	263.777	213.945	235.436	4068.84	1984.98	3154.22	1181.93	728.591	2158.04	8354.24	5794.62	5657.59	2386.61	2073.02	2631.66	89.4749	89.4749	1190.03	1272.95	89.4749	89.4749	1906.76	2957.86	1123.18	128.163	89.4749	156.998	89.4749	89.4749	89.4749	2697.34
O14744	780.902	1033.21	1010.88	1487	1356.31	1341.66	487.309	353.844	590.748	2182.2	2555.22	2585.09	1125.05	815.793	1252.49	1728.21	1943.18	2431.45	1985.98	2473.03	1957.98	2249.41	2009.88	2354.8	5708.31	5989.2	6914.65	7622.4	8528.13	9183.35	7988.36	6409.3	10557.2	280.334	280.334	280.334	280.334	280.334	280.334	280.334	280.334	280.334	280.334	280.334	280.334	280.334	280.334	280.334	280.334
O14745	21259.5	25830.2	25757.8	38492.6	39959	45892.4	26830.7	26174.3	24980	64522.2	56637.7	48100.8	36181	37064.1	35147.4	135690	141281	141599	32105.7	35495.8	33517.4	179139	159773	166794	51324.9	50861	55961.5	112883	131701	126845	50040.4	40573.8	47779	84151.5	70551.8	65010.7	67829.5	75027.7	50304.1	39153.6	56016.6	42377.2	33096.8	35296.6	33854.4	135546	116565	128504	64618.3
O14773	13462.1	11582.9	13337	15612.1	18515.5	19653.9	10292.9	9714.52	11750.7	12528.9	12042	15003.1	21941.3	20258.1	21427.7	15738.8	22193.7	19832.8	5147.82	5419.74	5124.4	78641	84912.6	80457.9	15211.1	17078.4	19160.3	33781.6	39594.5	41287.1	21028.8	17198	12810.3	39404.7	41958.3	40677.9	18279.4	44048.1	10262.9	17328.3	42250.2	18253	2893.73	4663.65	4471.69	103977	109566	113564	16756.2
O14786	1190.29	1099.97	1136.87	2977.34	3034.45	3003.43	4050.93	3888.91	3742.15	5288.96	6243.09	4238.8	3066.71	3141.25	3128.11	11398.2	11007.3	13119.1	2378.06	2336.72	2415.77	11980.1	9076.12	10570.8	6070.7	7288.85	7527.19	28043.5	21634.8	26125.4	11240.6	8990.48	11791	9321.86	8531	5219.86	5536.29	2878.82	2627.16	2953.31	3662.82	4017.74	4034.16	2967.43	2453.59	17816.1	16527.5	12916.3	13924.3
O14791	357.067	255.656	424.837	55.866	55.866	55.866	55.866	55.866	55.866	1741.31	1133.09	1223.26	283.419	108.869	282.639	55.866	55.866	55.866	55.866	55.866	55.866	55.866	55.866	55.866	55.866	447.502	55.866	55.866	55.866	3015.59	1271.35	55.866	55.866	55.866	55.866	759.847	1670.1	1436.98	1259.6	55.866	55.866	395.415	491.144	688.564	575.834	55.866	55.866	914.648	55.866
O14798	7685.73	10487	11109.3	1540.92	1669.32	2140.23	10209.8	8705.59	7642.52	22293.9	27931.1	27078.9	6393.67	8437.14	8583.74	7133.33	6723.64	8607.81	15201.5	14007.4	18888.2	14912.7	11359.9	11350.5	10467.6	10571.7	18415.6	19164.6	8836.81	9727.92	22477.1	15574.1	30358.1	26405.4	18672.3	24239.5	1168.76	7597.13	500.36	8370.25	6553.96	8616.34	586.411	599.174	931.75	15389.7	16000.1	13432	9711.6
O14818	2003.39	413.73	1388.73	1003.97	1952.05	3082.79	350.376	487.281	618.271	1745.95	3195.19	4002.88	1052.76	1754.93	2531.24	2327.53	3799.71	6148.17	2337.3	4212.13	4674.88	10640.2	6615.9	5592.93	4806.85	7247.25	9190.87	19566.6	23258.6	15032.7	11196.9	14621.5	21099.4	3512.35	3303.2	272.782	1246.36	2559.77	1604.05	2553.91	4779.71	3196.83	882.935	802.683	863.7	7273.81	3860	5205.17	7901.25
O14828	1974.07	2139.84	2676.78	178.369	1121.04	1453.41	147.004	1723.93	1702.49	15982.8	11245.5	9424.34	652.35	687.088	459.828	21864.5	17320.5	20674.9	187.035	108.885	88.5701	19144.8	18090.7	12533	36490.6	16067.3	12754.4	18946.3	14907.3	22117.3	16489.1	11011.2	7657.21	25489.1	22483.1	13097.5	18503.9	11420.6	4973.02	5746.07	7573.14	4994.19	2869.15	3183.9	2478.78	22672.7	17453.4	9919.18	11775.8
O14917	1017.2	2478.4	3000.18	1543.56	2311.24	2284.16	1086.98	2336.97	1237.67	4063.97	5574.14	4663.66	1757.75	1489.11	1647.16	9089.39	15414.5	18224.8	693.259	417.155	673.358	9496.54	7972.36	5607.22	7155.29	7283.51	6459.39	12200.9	13935.5	3265.98	5752.54	5107.23	3219.42	10966.6	16488.6	5662.91	5078.78	2931.18	2509.32	2293.69	1997.93	1592.41	2211.77	2813.3	1553.86	12398.5	12364	10300.2	3545.81
O14944	4115.69	2758.6	3047.1	2080.52	2310.49	2282.95	3258.36	2995.94	3359.41	2073.68	2067.07	1629.03	2983.26	1931.75	2033.43	1761.42	1333.62	1249.66	1385.1	886.386	736.052	661.27	3470.46	935.156	1622.2	717.47	1301.02	1824.59	1804.39	1972.97	1993.12	1610.78	1624.05	1652.59	432.812	432.812	9285.83	432.812	2649.12	432.812	432.812	432.812	716.804	485.57	432.812	432.812	432.812	432.812	432.812
O14960	1428.75	1509.15	1633.16	1055.81	958.01	989.237	705.304	1270.86	1029.36	1558.82	1141.18	1119.44	1254.36	1402.08	1341.02	528.676	312.606	2528.3	460.679	754.654	856.539	284.776	394.287	416.48	630.237	894.764	2365.91	2347.61	2493.12	4986.76	1556.82	2049.03	3066.66	185.957	4640.18	2712.12	1008.92	2250.08	185.957	185.957	185.957	1176.16	983.783	683.393	543.507	185.957	185.957	185.957	185.957
O14964	617.218	427.777	392.947	972.416	863.789	713.014	407.48	247.823	357.582	1819.23	1444.17	1513.83	993.854	929.087	879.404	2484.85	3050.7	3198.43	1519.55	1615.29	1509.46	3075.65	2307.66	2869.8	2164.84	1562.77	2451.62	5221.59	3043.41	6103.03	2392.51	1243.37	1225.74	1464.81	2939.99	974.023	922.638	883.164	480.272	1323.04	1000.21	733.604	270.798	719.243	2027.67	1628.56	1430.88	1747.45	432.713
O14974	192.119	1817.61	5724.86	185.701	396.305	556.103	32.7596	142.622	3677.68	2806.28	1610.16	2068.61	1089.33	907.486	1513.7	23873.8	8492.36	8106.46	947.198	970.923	1030.78	245459	46091.5	44159.5	9765.84	2473.23	7050.64	24990.2	14761.9	17718.5	4243.54	3666.18	7996.54	32.7596	32.7596	32.7596	32.7596	32.7596	32.7596	32.7596	32.7596	32.7596	32.7596	32.7596	32.7596	32.7596	32.7596	32.7596	32.7596
O15020	1293.23	10270.9	17777.2	656.816	34.9174	12894.4	3147.89	10741.9	13290.2	814.172	11748.1	544.342	210.873	323.775	126.527	18715.7	94937.6	11277.9	421.125	277.465	221.378	23461.2	23614.5	25976.7	8410.13	21625	37855.4	13439.5	32886.2	1481.35	925.5	3838.55	750.401	6.89196	6.89196	6.89196	6.89196	6.89196	6.89196	22118	24908.3	8421.66	8429.76	1287.89	1037.24	6.89196	11234.9	6.89196	445.851
O15031	5638.32	6694.31	8348.79	3107.7	5002.5	3377.96	4542.73	4524.06	4808.76	16412.2	18305.9	18754.1	4587.48	4458.77	5262.44	14088.2	16582.5	24885.5	2772.88	2960.52	2998.93	44716.6	33585.9	23406.2	51191.2	12809.8	37343.9	28629.7	59429.2	36772.4	11353.7	10083	21276.1	16959.8	16538.9	13337.4	8495.91	18133.8	3938.36	10646	2758.53	7103.09	4069	4767.42	3349.68	57469	54974	24357.7	13591.6
O15127	291.503	608.693	289.003	230.821	155.851	283.743	72.7969	496.939	160.916	701.053	680.695	3315.19	385.135	719.424	566.44	3261.39	1297.52	3368.87	1752.61	2393.77	2132.48	2727.39	1022.27	1740.79	4005.75	1556.87	2606.1	5455.58	5662.63	3513.56	6320.04	1579.44	5353.56	2.03785	2.03785	2.03785	2.03785	2.03785	2.03785	2.03785	2.03785	2.03785	2.03785	2.03785	2.03785	2.03785	2.03785	2.03785	2.03785
O15143	2073.42	2646.57	3461.7	3459.98	3193.8	3747.26	1056.3	1268.46	1110.83	7486.14	6948.9	5573.22	3452.18	4130.62	3438.86	3966.5	5505.73	4913.73	2379.15	3206.11	3497.22	5738.99	6038.11	9222.99	4337.96	5876.65	6848.37	19298.2	7870.96	10293.8	16176.9	12811.8	11612.5	4467.03	3857.48	3492.81	3111.92	3124.64	4344.43	1985.11	3274.6	2720.01	1545.23	2877.34	2249.92	10498.5	8423.47	9965.36	5691.88
O15197	33641.1	32891.9	37427.1	21324.4	24101.1	24662.8	31153.6	27389.8	25256.8	26559.4	30605.1	23968.8	12594.3	12292	13964.4	37529.8	43099.6	40108.2	11391.4	11222.9	11932.6	54170.9	48514.3	54089.9	36497.6	38199.1	41494.2	64995	48404.1	61689.1	39401.5	33433.8	35825.6	74866.7	65567.9	61975.9	37906.9	32914.3	29180.3	23376.4	29758.8	29105.3	24967.9	33261.2	24051.5	67565.2	58621.1	59357.5	36697.4
O15230	8167.6	8250.87	7772.89	8799.92	8317.12	8968.74	8654.55	7945.21	7526.61	10193.8	9749.33	8041.42	8219.96	7525.87	7388.97	21096.9	21015.5	24435.4	13656.3	13796.4	13103.2	35585.2	27483.3	25912.9	12446.3	9571.36	10696	23705.2	19513.6	18874.2	8887.29	5714.45	6657.67	24238.8	20556.1	17292	23888.7	24457.2	16682.5	15800	24484.1	17880.9	11604.4	12769.1	9891.95	19812	17469.9	17114.6	11209.3
O15231	520.67	128.243	134.703	421.569	1418.58	418.951	159.004	353.387	779.506	2351.5	2208.52	1995.71	2546.4	2597.83	2615.36	5609.75	1944.33	8872.91	619.063	454.416	606.363	9700.77	7806.91	6501.93	20011.1	20034.1	23381.8	100692	94265.1	101296	32801.3	30263.9	30556.9	3856.23	2675.78	3460.01	1227.19	752.502	1048.86	1560.81	1527.95	1676.8	392.129	523.792	290.709	6672.31	5927.51	4761.75	15637
O15240	13892.9	14117.7	14200.2	27205.5	34053.3	29111.8	26859.8	37479.3	43288	165861	153773	184716	54644.7	51375.1	57102.5	450640	444622	592228	3823.56	4968.59	5503.92	440035	361863	455780	398113	342512	570736	591402	795760	635931	391633	216615	182942	641212	853494	651615	361245	461541	245383	59410.1	96568.7	89408.5	52106.8	46938.1	37492	415280	394034	315644	157056
O15244	2342.24	2316.61	2701.61	3050.84	3202.34	4092.03	4119.33	4473.9	5069.87	3260.75	2881.96	2840.93	3047	2783.06	2422.12	6929.71	7922.61	9019.22	1469.07	1334.13	1219.56	9028.08	10043.9	8539.11	4576.63	6080.12	5313.83	8295.13	10710.6	9368.92	5135.5	5279.76	4266.17	6164.31	5667.71	6710.67	2140.28	4845.41	2708.93	1511.27	6413.55	3267.41	1496.78	1940.32	1885.27	7931.94	12587.8	9514.11	1543.42
O15354	1498.91	2280.29	1929.41	3078.55	3225.59	2417.63	5156.71	3092.09	2915.03	1918.78	1956.33	2723.58	651.567	1154.77	973.652	4517.01	3704.63	4060.68	675.989	592.521	472.321	5185.67	3990.08	5057.83	1440.68	6129.37	6714.34	9005.87	6574.97	8644.21	6252.86	4405.62	6679.69	18466.3	6743.61	8407.62	28402.5	21445.2	11657.5	3742.27	5574.51	4149.33	2770.11	2888.33	2251.29	9964.15	7567.59	1634.35	1516.13
O15393	3740.79	5553.46	7361.1	2678.02	3197.6	4109.25	2578.07	2598.18	3956.8	3575.47	3230.56	2757.51	3252.91	3295.06	3139.25	13043.3	12497.7	16216	10707	13237.9	15042.4	12306.5	6735.79	14894.7	4008.95	5369.4	5281.98	16423.5	24351.1	16212.5	5218.15	4320.99	3820.77	4775.66	5095.37	7630.47	7512.41	7820.1	4872.4	1345.57	1296.99	832.591	2933.67	3307.78	3823.66	8171.25	8275.94	9131.16	8541.29
O15394	2230.77	2504.73	2788.68	2049.63	2018.72	2256.89	2077.08	2173.48	2283.88	956.048	4501.92	655.176	658.188	619.36	689.946	10317.7	3884.58	10752.6	576.334	707.993	590.156	16845.2	3554.62	14284.3	3346.97	2120.76	8255.02	33810.4	22284.3	32922.4	11838.1	8852.25	10871.7	16191	6187.58	6201.08	10312	11237.4	6556.31	7886.29	11897.5	7588.82	1687.36	1583.77	1236.19	15813.8	9392.13	9769.31	7713.17
O15484	48.1567	48.1567	289.243	1849.5	48.1567	1858.22	48.1567	48.1567	48.1567	48.1567	8496.12	48.1567	5359.75	1790.95	10511.4	48.1567	48.1567	48.1567	4464.47	5629.61	5729.01	48.1567	48.1567	48.1567	48.1567	48.1567	48.1567	48.1567	48.1567	48.1567	48.1567	10635.5	48.1567	48.1567	48.1567	48.1567	48.1567	48.1567	48.1567	48.1567	48.1567	48.1567	48.1567	48.1567	48.1567	48.1567	48.1567	50714.3	1084.54
O43155	1789.13	2302.32	2226.32	3036.27	2672.56	3483.69	2207.1	2250.7	2150.99	3332.49	2679.8	2625.35	1302.25	2366.81	2720.09	2534.34	3519.01	2320.31	573.794	1115.11	1087.04	8872.09	8688.77	8632.93	4456.48	4055.09	3574.84	10132.8	9339.09	8272.27	4703.98	5124.68	4015.52	3736.97	4208.87	5224.46	1916.52	3602.89	4102.08	2584.54	4328.08	3903.92	2215.66	2654.55	3057.52	5419.25	4343.3	4924.53	6568.94
O43175	4752.64	5765.9	7007.02	9992.93	11049.4	12430.2	3955.86	4784.06	5263.68	8479.97	10284.9	9460.54	8683.14	9114.55	9232.26	23978.7	25100.5	32987.3	20929.4	22488.8	25677.1	13432.1	13204.5	14292.3	22534.6	22578.9	27168.3	90121.3	84677.6	85464.2	64985.3	67126.2	75585.3	8141.68	4142.59	4157.86	9237.02	12681.7	8988.48	3886.68	6893.19	6297.35	3607.62	4630.84	4465.44	7894.09	8354.96	7898.6	8474.23
O43237	621.227	1007.82	1222.41	656.883	1234.09	879.812	799.588	812.806	624.32	3625.54	3546.51	4177.72	1564.9	1463.24	2691.08	5024.8	3239.93	6757.53	2085.04	1674.83	2738.01	6374.44	7554.18	6726.54	8418.68	5116.26	7301.97	20638.6	17418.5	19983.3	7848.31	11809.5	15095	3782.22	3419.45	1564.96	2885.6	3246.3	1002.74	1027.22	2563.66	1521.55	678.651	851.603	437.407	3253.87	8015.09	3839.91	2505.88
O43240	9.27778	9.27778	9.27778	9.27778	9.27778	9.27778	9.27778	9.27778	9.27778	9.27778	9.27778	9.27778	9.27778	9.27778	312.411	9.27778	9.27778	9.27778	18.6992	17.3053	9.27778	8673.39	7648.7	12548.3	3904.14	2254.86	3868.35	9.27778	9.27778	9.27778	2221.08	1660.96	1668.36	9.27778	9.27778	9.27778	9.27778	9.27778	766.267	9.27778	9.27778	9.27778	64.7127	1021.19	509.503	9.27778	9.27778	9.27778	2947.77
O43278	7114.67	11416.5	14386.5	5687.56	7971.75	11462.4	5966.17	6990.56	9574.12	8168.79	10656.2	10754.6	5604.84	6591.7	7371.86	15912.3	18504.4	25841.6	7014	8528.78	8518.53	24898	20024.3	29846.4	17525.7	13805.1	19389.6	15875.8	21979.5	26260.8	11694.2	12347	18253.2	35442.2	31549.3	32697.9	18946.3	20458.4	16084.2	8775.56	12630.7	10342.5	12096.3	14367.8	16307.5	33378.5	30484.8	32381.2	14676
O43291	55394.8	54456	53951.9	39826.3	45764.5	48446.5	48483.2	42676.6	40974.8	98590.6	82212	76540.9	58296.4	65657.2	63394.5	55179.9	67700.5	74075.5	35313	48681.7	43767.3	184668	161390	186844	92691.4	95896.4	96507.8	144726	126939	119633	82137.1	78915	87390.9	223076	204367	214579	95071.3	79757.9	57996.3	68171	119417	91038.8	42832.9	45941.5	37885.9	149049	149605	145681	37192.8
O43324	475.125	1079.07	743.081	856.526	1259.76	1138.01	640.43	242.466	409.554	1403.21	3294.34	3135.3	1116.79	983.34	1867.95	1780.22	2728.42	6036.15	1168.69	1066.74	1043.65	1007.98	944.687	1973.61	9136.4	5370.09	9105.33	14683.4	11880	10227.9	4429.55	4368.02	7455.17	609.364	680.04	550.759	519.414	488.965	436.418	211.047	550.614	281.084	115.959	379.84	124.059	2406.01	2889.61	2245.8	2298.5
O43396	2082.75	1991.72	2458.88	1534.93	1479.2	1600.66	1860.58	1599.51	1891.58	3866.62	3720.79	4076.37	2498.7	2540.07	1998.43	7021.06	6787.3	8053.54	3507.66	3138.79	2441.48	15009.8	10525.6	11675.7	7213.23	6006.55	6945.4	20871.7	19348.7	18367.7	12941	11414.6	14905.1	3576.37	3219.47	5299.24	7490.67	6009.83	5347.83	1666.8	5276.1	4180.3	1520.53	2165.25	1646.79	10118.3	10195.4	9729.36	6823.77
O43399	1107.08	1622.02	1127.79	894.648	1160.39	1351.84	2063.84	2523.57	2459.49	2623.8	1896.88	1909.44	830.699	929.533	1236.93	5518.15	19815.8	3534.15	698.023	769.292	806.11	8758.75	81549.2	9926.75	4708.57	3834.73	4277.8	33105.9	8031.2	7812.49	4988.67	4984.62	6338.26	4770.7	87555	36257.5	6202.5	8698.34	6651.36	5937.86	10282	6054.3	1564.56	2461.71	1829.12	5517.12	6595.01	6382.19	3632.16
O43405	64470	68217.6	74534	47693.2	48496.8	48652.2	57602	50874.3	56977.5	9148.48	8096.46	8973.45	13779.2	11965.5	12740.4	72289.9	98593.9	112211	7540.29	9216.41	6872.1	138621	169555	149572	54565.6	67312.3	67165.1	42738.4	46383.4	45188.9	23347.4	22788.6	24001.7	67391.9	69418.2	70318.4	188242	154843	131423	76990.8	111329	101707	62240.4	81307.9	80986.1	22702.7	22787.3	22662.4	19660.8
O43451	16527	21068.5	25519.6	4432.04	4746.75	5669.54	7175.77	7461.46	8143.7	25310	25427.3	22153.5	14173	15591.1	15911.7	13458.5	14923.3	16245	4663.29	5359.29	4658.79	32918.9	29444.9	30703.9	8429.49	7440.91	9851.01	41394.5	53309.6	54853.4	12000.1	13312.7	13131.6	52330.8	40507.6	32844.3	13288.3	12278.2	8754.47	25133.9	34700.9	29670.6	1171.13	1814.43	1728.93	28261.5	23270.9	23940	2853.85
O43488	5573.28	5134.56	5789.95	4936.31	5057.31	5964.57	4264.17	6693.12	5725.56	17341.4	19946.1	19569.8	5771.6	7115.73	7126.07	7765.85	9361.42	9308.75	5959.23	5916.29	7125.39	2607.59	16288.4	28189.3	18242	13457.5	18994.2	27353.4	53112.2	33530.4	21672.1	23126.7	29031	10175.1	12099.5	6372.63	7569.79	11216.1	7466.08	6984.63	14345.9	7180.15	1727.41	2422.16	2180.44	11854	31970.8	10171.5	6333.45
O43490	2701.81	3004.49	4073.34	1852.26	2058.22	1953.18	1737.07	1534.34	1886.5	16463	17963.8	13131.9	4317.38	4987.45	5987.63	14020.9	15930.8	15414.4	1849.75	2066.2	1953.87	27185.1	18215.3	13960.5	8583.2	9153.29	11083.9	36831.2	45561.6	26915.5	18348	18778.2	13696.1	5793.02	6969.63	3420.64	2726.15	4405.53	2040.58	3933.66	7961.11	3477.21	1951.7	2170.22	1399.43	16856.6	13809.7	12757.6	10673.4
O43493	31811.8	18675	22586.8	4594.37	3695.28	4767.34	29438.8	22562	20536	22519	21506.4	24292.1	19694.4	21101.7	25445.1	16736.9	14557.4	20871.7	14500.2	11700.5	12166.5	39331.4	34421.2	38488.8	40415.3	31136.7	48195.9	78148.8	69985.9	86364.6	54294.2	51249.2	77833.3	35592	32862.9	37610.4	5594.8	7149.49	4973.43	17258.3	23206.6	19600.4	2114.14	1474.99	2054.66	69803.8	75233.4	82437.7	56617.4
O43505	5519.01	5117.9	7779.02	1761.81	2080.75	3137.2	3201.69	2856.18	4026.17	5288.78	7563.84	7300.91	1716.94	2063.69	2088.4	9761.44	11049.4	20161.2	3092.98	3530.45	3679.28	10717.7	9843.95	20084.8	6946.27	5457.93	7019.11	25911.5	16246.3	17074	9530.7	7608.34	9282.9	11805.7	17878.8	11396.4	4801.1	3348.45	834.689	7128.29	5004.4	7166.77	4302.81	4634.96	5598.22	18258.1	19659.3	21647.6	7325.86
O43516	1337.43	2353.13	3175.57	3468.25	3387.8	3807.45	1943.3	1875.22	1753.88	5824.53	7596	8187.3	3067.86	2913.01	3251.08	1372.95	6103.03	2667.74	306.606	338.189	392.66	8532.61	13951.8	15193	12452.6	12946.8	19437.2	12310.2	11113.5	15416	18600.8	18746.2	12317.4	11625.2	11278.8	12256	17142.2	16507.6	11720.1	2210.62	3759.49	4080.8	1864.25	1355.19	1244.35	51060.5	7823.15	14048.9	13903.5
O43520	161.325	866.699	346.819	141.243	136.474	106.394	214.109	210.551	165.192	1257.57	1091.68	1211.4	219.339	313.088	394.727	815.939	386.628	642.372	537.999	647.324	644.351	203.202	382.677	383.684	692.842	669.026	560.813	3023.49	2883.24	1922.91	3247.3	2267.08	4959.51	540.315	108.012	1003.57	108.012	108.012	294.099	253.747	80.9621	108.012	70.9516	154.573	157.092	1718.48	1947.22	2570.1	270.374
O43567	5595.67	10968	13167.3	2875.08	3479.02	4393.38	3821.8	4756	4521.44	5787.4	14509.7	8957.51	5388.14	7866.94	6521.52	11437.5	11728.5	12260.7	2529.24	3521.65	4091.66	23016.4	19828.3	15951	14908.3	20152.9	16661.4	30466.8	24783.7	11294.7	12162.9	8190.55	2992.19	42146.7	46071.5	30925.8	11679.4	17081.8	9242.32	14350.1	24550.7	19539.3	3338.42	5073.22	4413.66	12510.5	12076.5	17988.8	3544.51
O43598	926.079	2483.75	2340.33	2275.63	3162.95	2887.18	1983.44	2275.88	1647.3	2914.46	4064.98	2708.53	1098.37	772.992	1340.53	5057.32	5784.94	6451.27	517.812	851.636	531.582	9265.91	9813.04	9964.92	11924.5	9287.53	7750.87	18892.3	19483.1	21361.9	20344.6	7654.16	2631.61	3757.85	3458.9	2680.41	2373.9	4663.86	2091.93	1577.4	4969.87	1943.97	591.816	1055.73	880.426	5778.81	5133.27	5354.26	3773.42
O43633	1869.2	3056.87	4000.22	3157.32	4134.85	4713.12	1353.59	1930.11	1835.01	12535.7	13574.2	12988.5	4844.23	6339	7497.25	11883.1	13468.3	20290.8	3046.2	3364.78	3471.46	46621.6	39505.7	34638.2	12597	11306.4	13716	35903.2	38680	41738.7	8804.96	8639.88	13208.8	13498.1	13835.8	15493.5	5083.33	5025.8	5114.96	6485.45	9214.52	7212.52	3322.76	4044.8	3591.48	19898.9	28758.6	36892.4	12520.5
O43653	16273.2	19.1883	24424.9	13374	15407.8	17347.6	49932.2	55962.5	57814.6	57439.6	63344.8	62394.3	12963.1	16200	16248.1	111072	2361.98	3418.49	31765.8	34606.3	40465.5	375982	194397	191336	79649.1	84973.6	109468	659401	510411	392169	42394.9	39101.8	36380.1	175046	139618	139259	308.711	295.089	26960.5	44061.2	85296.5	53226.6	29596.6	30364.4	23466.4	103870	96559.9	87167.6	150019
O43657	4052.83	2717.8	3252.06	398.403	1688.52	1943.55	1541.51	1319.58	1193.86	2613.59	2817.14	2886.72	1439.35	1843.43	2348.16	5277.4	5486.95	6715.88	4796.07	6013.42	6450.83	256.618	424.36	256.618	2800.24	2668.35	3785.67	256.618	4534.19	4886.46	2826.62	4253.18	6282.06	38.674	38.674	38.674	38.674	38.674	38.674	38.674	38.674	38.674	529.176	38.674	38.674	38.674	38.674	38.674	38.674
O43692	6888.64	10243.2	15335.1	803.371	1323.27	2130.19	5306.61	7649.57	10318.8	9787.19	11855.5	13233.3	1827.67	2353.15	2898.02	14313.5	21517.8	24639.6	5986.56	8045.73	10744.7	56347.9	11145.1	44168.9	71662.7	109790	130269	51322.1	152773	82457	47962.7	48543.2	58452.3	81781.1	76689.7	67457.6	23295.2	32304.5	11762.5	53505.3	74571.5	41398.9	10084.5	11070.3	10683.1	28077.5	27589.6	23757.8	37783.8
O43707	1275.89	1509.42	2191.8	1341.24	1977.96	1894.71	1918.07	1220.84	967.044	8271.39	7482.3	6714.7	3576.37	3745.36	4374.58	6528.42	6038.42	5739.27	2394.47	2384.86	2390.76	9914.07	8586.93	10301.3	12683.7	12092.3	12548.4	40874.4	48427.4	42902.7	23884.1	22858.4	23540.8	4594.63	3262.84	4177.65	2977.2	3676.62	1540.41	2831.64	5051.34	3124.54	1214.26	1639.75	1310.93	10685	9402.85	7940.05	8204.58
O43768	1139.32	1873.25	2775.48	1080.98	1466.44	1705.05	1223.02	1522.9	1522.34	2390.51	3299.66	2792.31	2139.46	2744.64	2777.7	6691.21	5527.91	5455.44	1705.32	1651.16	1895.27	11594.7	12289.8	14340.9	10812.4	8496.01	14044.3	15157.3	27991.8	26258.5	11080.5	8381.6	11322.6	5153.06	5162.93	2668.68	2566.61	2439.71	2457.12	2429.59	3776.27	2700.52	897.637	712.354	1096.67	4992.83	5235.83	6022.54	15039.4
O43776	438.112	1046.44	1147.94	1434.55	2661.42	2172.16	795.92	1124.98	1178.13	4708.19	5532.63	5457.28	3251.52	4043.38	4506.96	3332.09	4012.96	4746.34	4760.29	6052.15	6161.7	6876.21	5693.69	6556.75	2508.97	5738.06	7318.77	16098.6	14858	14060.8	15245.5	20107.8	23463.3	116.633	116.633	116.633	116.633	116.633	116.633	2171.29	116.633	2182.86	848.687	1047.64	1294.12	116.633	6356.21	116.633	4470.48
O43852	2024.41	1904.11	2348.9	873.666	1360.88	1893.3	974.374	701.581	292.894	1251.18	670.069	586.984	200.926	1072.52	953.941	3921.13	3032.17	3783.46	605.45	325.68	271.42	18615	12434.3	4895.98	4254	2382.69	4428.47	10628.5	9647.53	11606.5	1513.83	2649.09	8457.77	8102.25	4044.69	7904.15	2971.96	7175.14	6450.93	1273.24	2019.54	1525.66	2023.28	3393.59	2369.15	9520.6	6224.58	8839.43	5788.36
O43865	814.96	1629.57	1493.29	1034.76	979.222	907.037	676.981	1037.44	1123.82	2078.82	1673.55	1639.74	1559.85	1790.02	1528.56	4490.29	476.716	2816.58	1430.69	1038.62	1504.96	5499.6	4614	5932.81	2640.32	3580.61	3421.03	5350.79	4857.02	7197.45	6417.24	3630.78	5691.31	1730.21	1762.76	711.474	5900.01	4206.67	4131.78	2188.7	2099.88	1603.42	1685.7	1804.9	305.977	1166.06	1572.7	1157.63	1745.14
O43866	489.459	1361.52	1820.75	992.876	1127.75	2159.78	1012.85	1074.74	1407.47	2946.09	2861.38	1890.26	1189.51	703.849	1915.25	2868.41	3070.38	5919.56	3149.14	2584.47	3880.24	453.588	22023.6	1064.01	1799.25	135.853	1275	453.588	1481.33	1377.45	7920.05	10422.8	13696	3175.21	3885.49	121.797	2719.85	5432.97	2170.6	3320.76	9215.86	4308.81	1726.22	1814.6	1611.3	2560.45	121.797	2614.94	121.797
O43895	2182.98	2451.3	2083.06	2016.8	2113.74	2675.04	1204.73	1200.5	1671.83	10648.7	11880.5	9205.55	3196.61	3322.84	3040.06	9997.2	5018.15	4913.85	1159.21	952.477	818.191	1545.92	5853.78	1954.63	18333.6	5187.98	2294.78	11098.4	5107.39	6120.55	14986.3	16074.3	13848	613.977	613.977	613.977	613.977	613.977	613.977	613.977	1365.35	613.977	743.358	882.732	939.907	2432.84	613.977	613.977	3567.54
O60234	659.484	1226.25	1118.17	1726.12	2129.63	2331.78	12187.4	10925.9	10299.5	1397.07	440.812	505.031	187.358	947.039	589.298	35909.8	12913.9	28844.3	144.231	117.888	251.303	4445.05	8952.03	4151.95	10410.4	5712.81	5332.96	3755.02	2043.37	4731.65	2719.64	3775.77	4625.26	26005.7	22055.8	25222.7	59015.2	43907.8	27599.9	4989.19	5894.94	6110.03	5201.82	5671.6	5203.9	2333.47	9580.6	9813.58	1847.21
O60240	177.444	177.444	177.444	708.125	1696.24	2784.76	177.444	177.444	177.444	177.444	1458.85	1694.34	395.068	804.045	887.645	177.444	799.895	2338.2	177.444	177.444	177.444	177.444	177.444	177.444	177.444	177.444	177.444	177.444	177.444	177.444	177.444	2969.59	177.444	37326.2	39663.1	39464.9	4417.91	4789.46	4500.4	4513.75	9953.17	8654.8	1537.76	2109.17	2235.96	8505.34	3527.53	9681.83	4928.19
O60245	1642.97	2576.52	2131.78	1951.23	2491.68	2449.79	3728.41	3602.37	3834.53	1222.54	786.079	941.862	1236.18	1277.65	1544.25	5990.71	6097.4	7851.13	480.07	453.357	582.391	3381.59	2218.51	4494.47	4818.38	3053.48	4499.64	3100.39	9792.41	6509.72	2405.3	3174.43	3272.32	4164.6	6551.37	6217.84	5845.3	7983.26	5136.88	623.249	3367.9	2904.73	2605.82	3535.2	2734.14	5272.33	3837.62	5362.16	2154.62
O60262	5823.04	7476.49	7400.42	2825.64	2317.59	3168.37	3279.18	3085.23	3011.5	4367.48	5183.31	5942.11	3401.04	3360.06	3898.67	5580.75	5225.91	8156.38	4379.84	5437.19	3040.14	9966.88	8997.04	11032.8	6205.83	5694.74	7431.07	22658.3	22122.9	14871.9	9627.49	9550.76	10910.8	4959.73	3326.62	4112.18	5659.3	5087.28	3096.67	326.99	4267.64	3349.6	2520.09	2886.37	2183.12	14048.3	8927.5	10478.2	6278.51
O60271	1715.64	2101.72	2528.66	2990.11	3656.83	3682.72	992.152	946.082	1126.54	11851.9	11184.2	9239.15	1947.63	2015.49	2133.06	4381.54	3903.39	4684.81	750.714	617.199	802.983	5214.89	10347.1	9790.26	11299.7	17121.5	12019	28916.9	15785.7	20906.7	25239.7	22766.4	21995.8	6461.94	2275.25	2120.32	2166.44	1578.14	1112.81	2159.04	2372.45	1957.8	689.058	455.834	775.376	7274.08	4319.18	9265.58	3117.65
O60279	51473.5	39387	49318.2	12505.3	10340.7	11634.9	97494.1	91401.8	101785	38721.1	44752.2	55746.6	14128.9	17943	18054.3	42297.4	40465.3	46840.7	24784.9	28179.2	31508.1	22802.4	29737.4	30082.5	58030.6	63843.1	83196.2	43773.4	48369.4	47847.1	24585.9	25745.6	32118	56300.1	65418.7	57655.1	63151.7	79426.6	38329.2	98692.7	121719	144998	26891.7	20687.8	17846.3	53317.7	52338.9	78480.3	30229.1
O60282	272.071	665.796	254.049	291.514	290.801	377.648	189.491	331.529	146.557	1916.45	1558.38	1133.71	1060.8	1044.84	1492.84	4870.24	6776.82	755.553	2497.66	2663.29	2441.42	186.578	417.268	374.883	1586.95	972.003	1443.8	5379.87	1673.55	8624.14	5951.16	2733.78	3037.44	353.468	66.6486	54.5618	54.5618	226.898	149.325	105.781	54.5618	54.5618	225.34	337.724	114.508	54.5618	1329.84	54.5618	1353.08
O60312	10550.8	8502.92	9807.59	4550.74	5491.14	7463.78	9177.22	10212	11744.5	2235.43	2398.18	2357	3218.78	3990.75	3173.93	10389.6	11502.2	11833	236.096	171.57	6096.29	37419.8	39367.4	33213	35848.9	4307.18	18481.8	61937.4	52761.6	51360.2	33579.1	38027.4	49628.3	14211.6	14398.7	10756.3	131464	103620	104758	17886	15657.1	12420.8	20890.1	32300	28687.8	7665.02	42958.4	77660.9	20615.2
O60437	697.837	3620.92	1400.43	338.865	500.918	493.358	473.783	813.003	629.042	5373.05	5706.88	6336.31	5619.84	5711.3	6541.38	72180.2	5222.62	31240.6	1242.44	1540.75	1225.27	6073.17	6343.36	11760.1	51135.6	52067.5	63265	297643	302824	305563	135583	117791	133418	7609.39	11310.3	8662.42	5.78691	4050.89	2075.85	3170.08	3321.39	3445.58	1044.98	1839.22	1205.69	14581	5316.3	12462.6	15129.3
O60449	378.872	406.132	129.839	6463.15	1183.8	481.655	187.775	408.582	917.41	19860.4	6882.04	5841.02	1155.73	1628.91	104.141	3888.19	4113.09	7264.28	216.121	182.213	74.177	10637.9	6174.26	1966.51	13120.3	9552.56	5581.27	78033.2	37615.1	34576.7	126563	1.22585	5780.91	3223.3	1.22585	1.22585	1.22585	1.22585	24.3735	1.22585	1.22585	1.22585	1792.22	395.431	601.709	1.22585	2.10397	1.22585	1.22585
O60494	26218.3	27435.6	30336.5	20203.8	20135.3	21515	28049.3	26461.2	25922	61446.8	62803.2	52897.9	30737	29972.1	29172.1	74438.9	81174.5	85155.5	10537.9	11524.6	10906.7	145939	130179	121366	47281.3	46167.6	46904.8	138411	144545	123207	72320.1	53356.9	57163.8	50003.1	42929.2	37841.9	24984.7	27585.3	19613.8	32932.3	44081.4	34818.8	12143.6	13468.5	10718.9	94710.4	93063	89474.8	67567.4
O60500	906.934	981.156	1126.43	450.714	315.636	846.572	1138.75	953.871	698.789	2154.07	403.9	193.22	204.295	370.429	431.502	1921.56	1936.03	3215.94	26.2223	37.3018	253.979	1663.02	1394.98	1840.64	1531.9	1080.98	1376.31	3043.22	1606.6	1302.53	1288.76	2028.68	2580.72	1885.78	904.34	2695.85	1466.34	1556.82	869.48	1163.15	1507.69	1041.43	526.249	648.928	433.62	4441.29	5675.08	4561.39	4279.79
O60609	14406.6	14656.9	16617.4	8812.39	11979.4	13834.2	12882.5	16432.9	19030.5	12200.7	16354.4	16701.4	10429.4	13249.2	10485.8	6618.2	30491.3	5390.48	5275.14	6060.88	5657.25	44260	55959.8	60111.9	21719.5	24848.1	23865.3	41891.7	28021.2	27010.9	18193.5	6471.24	8968.33	51537	31311.8	24904.2	61787.8	68280.8	52675	19591.4	24474.1	21445.9	17795.9	18663.2	18315.2	22764.8	17449	11644.6	19191
O60613	495.276	725.909	1040.95	637.762	701.58	745.737	397.766	458.218	509.839	1008.11	1334.18	1378.88	793.703	523.856	458.571	905.738	1073.17	1562.89	367.975	312.894	201.464	2224.91	538.773	1966.89	1253.2	1014.78	1187.88	5380.28	4623.07	4059.02	2253.74	2039.53	2055.7	201.464	201.464	201.464	201.464	1382.61	863.751	201.464	407.312	201.464	943.733	991.83	980.077	201.464	201.464	2450.61	201.464
O60635	1478.64	4421.62	8844.42	1068.68	1642.28	2075.78	1713.49	2296.41	3385.93	6267.88	11496	9342.24	2462.99	3171.16	4296.96	3281.17	10780.5	14517.8	4278.69	6119.53	4076.22	5612.76	3391.15	5204.33	4317.73	9413.16	5064.68	10173.9	19086.1	30801.2	9041.41	4863.9	5127.66	2034.22	4051.63	1109.49	2306.01	1907.76	631.217	1514.06	2488.15	2162.62	460.815	583.833	469.289	3720.59	6337.31	3894.4	1970.59
O60637	34583.9	31513	44785.9	11003.6	13949.4	14033.3	27736.4	31042.6	32882.2	21522.2	26616.9	33404.2	10890.6	10782.3	14459.1	25356.4	45339.9	53574.8	15738.1	20626	22605.5	7175.55	11412.8	8257	35114.2	38226.1	40590.6	90082.5	91074.4	106488	46548	43722	44192.6	7244.12	10040.6	9627.36	8953.08	13217.7	3008.31	7315.79	2865.51	10637.9	5663.68	7798.3	7684.55	20305.7	18020.2	19659.3	15994.7
O60664	7666.91	22516.5	16857.7	5544.55	1887.87	4232.49	3374.65	2849.99	6099.8	40369.2	17198.4	27802.9	6143.36	6132.15	7167.74	53550.3	21980.9	63253	4241.39	3464.97	4117.39	23749.9	85210.9	81700.5	10370.8	43019.5	16331.1	167496	105757	163042	44400.1	33728.1	16701.3	13225.1	5961.91	6798.27	59867.2	20627.2	43539.1	9017.42	9048.25	45697.5	3647.44	19136.8	2846	61990.5	66924	8035.23	8757.68
O60701	132.22	630.027	144.343	515.743	523.882	749.205	227.196	3054.04	313.08	1335.82	998.502	705.911	391.922	438.98	260.774	1247.62	1395.95	1655.74	1004.9	1417.72	1319.25	7087.66	3456.98	4475.08	2774.29	2164.56	2395.71	10330.3	5316.22	3101.28	6151.23	4794.02	5469.96	67.8063	67.8063	67.8063	698.299	67.8063	67.8063	67.8063	67.8063	67.8063	67.8063	67.8063	67.8063	67.8063	67.8063	1309.65	1013.68
O60704	1583.14	1581.47	2293.2	251.97	1394.67	698.676	2064.89	2585.97	2844.63	3653.59	2472.09	4771.82	1816.98	1673.09	1877.58	4396.55	1921.96	5126.48	633.019	578.732	717.94	8969.29	4004.12	7796.24	4549.93	3375.16	4697.47	11354.6	10527.6	8078.12	5877.85	5156.77	5697.08	4562.06	6688.08	3556.94	4122.62	2941.09	1930.98	1748.97	1773.68	1610.6	2016.55	1176.79	1463.47	8565.47	6961.84	5524.14	2257.66
O60716	595.686	1422.46	596.771	189.481	514.095	596.608	294.49	115.425	239.936	1935.9	1693.9	1998.73	560.883	722.299	1108.69	1661.64	1260.46	2080.71	836.197	1052.53	1104.58	908.405	369.565	1149.38	3049.06	2512.55	6836.54	12820.1	13019.1	14371.2	5028.28	3874.81	4319.86	21.7308	21.7308	21.7308	21.7308	21.7308	12578	21.7308	21.7308	21.7308	2564.54	614.404	2488.29	21.7308	21.7308	10840.5	2384.58
O60784	183.848	755.352	645.329	564.554	810.536	608.624	385.309	485.66	414.472	2432.2	2049.3	2926.02	877.417	1059.64	1147.14	9515.62	7148.98	5516.67	1203.41	1222.8	1375.33	5086.91	7801.55	7453.51	16063.8	8539.23	6293.71	13054.9	23730.3	27849.9	12996.7	6041.23	7498.42	2286.41	2896.09	1821.96	2914.84	747.708	1083.7	695.032	1876.96	458.98	305.857	567.1	199.327	4480.51	2842.72	5600.1	2183.86
O60814;P06899;P23527;P33778;P57053;P58876;P62807;Q16778;Q5QNW6;Q93079;Q96A08;Q99877;Q99879;Q99880	8150.06	5481.44	7183.1	7541.53	6416.42	8312.12	6375.73	4077.15	4316.05	26410.7	24322.5	24835.9	21232.8	21018	20137.8	28035.4	39760.2	31355.9	8305.04	7379.72	8402.24	89748.7	56407.4	43123.4	54661	49085.5	60968.8	332931	278754	413589	97736.7	62349.9	81212.2	28472.6	49383.1	28626.6	5094.29	15504.5	2018.14	10071.2	27010.4	9521.96	8188.02	6226.92	4794.71	48032.8	48907	39876.5	122538
O60869	1936.52	1045.03	562.646	701.645	451.172	838.357	595.006	318.06	372.333	4511.62	1324.2	2640.83	958.302	1496.79	438.943	679.419	1712.9	2143.25	663.011	602.594	693.458	1931.15	1817.27	2801.51	4901.58	6762.1	5732.57	4720.75	5252.53	5037.93	3223.39	2940.61	3450.49	165.95	165.95	165.95	165.95	165.95	165.95	165.95	165.95	165.95	574.786	888.644	165.95	165.95	165.95	165.95	4466.58
O60888	3288.3	4337.22	6697.81	732.376	1453.56	1250.67	1041.87	1391.31	1530.32	3442.81	2938.07	3009.02	1603.59	1566.46	3987.79	4432.25	3323.96	3630.95	1373.07	1439.99	996.508	3078.28	3037.78	3270.98	4244.7	3048.54	3814.37	5521.98	8385.23	6281.87	5649.83	5482.35	3524.89	8174.83	4156.67	6400.52	1618.78	4277.72	761.345	1711.96	4127.6	2716.43	537.827	722.004	514.895	6091.8	5539.79	5133.17	3599.35
O60896	25182.3	23864.8	30880.1	412.674	951.128	914.925	13952.2	13602.8	16424.6	62.9077	62.9077	62.9077	1753.18	1157.96	3879.66	62.9077	62.9077	62.9077	3269.61	4318.25	4343.68	62.9077	62.9077	62.9077	62.9077	62.9077	62.9077	62.9077	62.9077	62.9077	62.9077	62.9077	62.9077	4609.44	62.9077	62.9077	62.9077	62.9077	62.9077	8929.73	16797.4	4851.66	2385.36	333.118	2932.64	62.9077	62.9077	62.9077	62.9077
O75051	1621.52	2166.19	2373.91	1528.21	1467.32	1441.34	1671.2	2093.52	1391.25	1241.36	1080.08	990.163	811.713	918.595	1101.87	894.387	1365.71	1055	551.762	636.28	430.825	2503.96	3477.49	4090.43	1309.01	1289.03	1690.23	5260.09	6517.07	3755.63	4713.63	4448.59	4213.61	923.05	1302.97	1245.14	1072.26	596.155	558.848	1617.39	1579.58	1623.69	1258.01	1323.71	1327.37	1535.44	2155.97	2609.38	2493.08
O75071	16274.3	18918.6	17351.6	7393.82	9952.04	8466.12	15783.3	16804.1	17284.5	8700.01	10129.6	7107.84	5310.06	4891.26	5399.64	11511.3	11459	12772.4	5447.65	5948.76	4770.43	17544.6	15119.7	17438.6	15830.1	14037.4	17367.8	11819	11836.3	14938.8	9570.36	11425.8	9476.43	10917.1	12049	9075.43	17805.8	18600.1	17449.2	24506.5	30770	24344.6	8084.78	11026.6	7367.99	13955.8	17719	15371.7	11609
O75074	17058	14473.3	14631.2	12738.9	13435.2	16284.9	8117.08	9994.11	10725.2	18070.1	20131.8	19767.7	13613	13334.6	13620	11698.4	10290.5	12642.5	8122.18	6699.27	6339.73	194047	164599	128753	15393.2	13043.7	15474.8	49770	30620.2	24771.4	10119.9	8143.03	6977.1	21294.2	13221.7	11001.5	23196.5	22508.4	12062.3	43627.5	48141	34270.3	9525.19	12445.7	10404.7	21631.8	18454.5	16567.7	40892.7
O75083	2064.07	2289.04	2258	3214.05	3180.64	4239.04	1864.37	1827.84	2260.21	9262.34	9586.5	7999.71	4534.54	4449.25	4263.64	6889.73	7855.14	9037.54	3716.1	3506.02	3391.63	9394.45	7063.76	12276.2	11114.4	12158.3	12018.1	31335.9	17206	33267.6	25935.6	22343.2	21446.2	1854.97	2666.08	3100.2	686.053	2716.22	2144.66	2617.03	4065.85	2863.02	1473.81	1972.2	2029.04	9741.22	11202	13672.3	6727.04
O75095	6204.24	10017.4	10808.3	7340.39	6131.09	7634.39	10597.9	8604.09	8745.6	11423.5	13108.2	12361.4	4576.28	4415.04	4592.37	6168.44	6741.69	7135.52	3672.14	3092.47	3442.84	28634.1	30673.9	28087	8531.02	7621.59	10055.1	9569.2	13087.6	9277.15	6242.86	5398.55	6065.38	20075.5	17934.3	17948.9	23767.3	16147.1	15490.8	9844.86	15485.4	14347.6	3998.69	2958.48	4088.09	14598.2	12756.3	13379.8	6692.72
O75110	305.631	502.413	738.836	145.759	230.726	530.958	64.0432	345.065	428.825	3899.55	3553.13	3144.52	2173.92	1748.35	1987.32	6682.4	10241.6	8346.26	2787.25	2917.57	3214.48	11581.4	6269.37	377.083	3011.37	1998.2	1811.85	8179.83	27271.9	6884.34	5886.79	3866.55	5247.98	64.0432	64.0432	64.0432	64.0432	64.0432	850.055	64.0432	64.0432	64.0432	577.662	420.774	415.897	1254.01	64.0432	64.0432	64.0432
O75131	1376.28	1771.87	2208.52	1440.15	1280.15	1765.57	580.58	757.826	784.278	5155.89	4806.38	3972.99	1569.88	1142.63	1772.22	7327.19	9599.74	10473.9	1651.2	1625.04	1719.9	11104.8	9750.36	16060.5	13327.3	11206.8	14568.5	58743.7	30575	42013	25129	21243.2	24289.6	6502.39	4600.41	2977.88	2918.62	7528.02	1459.99	3059.88	7212.73	3981.14	1631.88	1658.5	1229.51	11489.2	11787.3	10834.9	5391.15
O75144	9942.53	15633.8	18912.9	8749.29	13765.8	12855.1	6222.34	8886.42	7757.6	10081.5	15319.4	10693	4290.79	5499.58	4512.22	15202.8	21539.4	20012.6	4376.26	5203.84	6348.77	20592.5	27480.3	21046.9	17070	15754.1	14375.7	35665.5	25508.9	30508.4	6218.63	11790.1	9446.52	18316.1	19164.4	9135.99	6128.68	6372.14	4738.24	8087.01	11718.1	6318	6300.56	5938.95	4536.7	8151.78	8134.55	7232.88	6836.25
O75223	740.643	1517.68	1371.9	858.916	1219.23	1117.13	414.662	658.797	657.715	706.856	1783.73	1415.34	1440.18	1629.04	1523.92	4231.42	3202.13	3584.1	3481.97	4113.07	4166.07	7958.42	5514.79	6915.2	3047.99	3716.62	4597.78	10103.5	9640.01	7395.91	5387.93	3330.21	3910.97	2937.2	6054.4	5099.96	3077.6	2744.59	4093.03	8069.56	7018.16	5562.76	2663.54	2233.4	2074.38	7819.34	5323.61	3776.86	10836.2
O75264	7708.82	9106.98	11502	25391.5	16552.4	27390.5	6084.48	2305.52	2172.67	45144.9	31625.5	26333.8	16069.3	15022.8	15079.3	32388.1	26912	25721.9	5259.9	4281.88	4664.61	125509	74111	58770	50560.4	42017.5	43558.7	88535.1	110684	119379	84360	57612.4	46978.5	32169.1	47721.4	32453.1	32600.8	9569.07	19590.2	11688.7	23144	27096.6	6082.82	10195.8	10327.5	66858.2	52763.2	53371.6	25369.2
O75309	4560.51	5158.88	6343.41	1046.42	1243.57	1297.53	3725.66	3329.1	3354.57	4334.72	3293.2	3134.62	2252.19	2414.87	2635.62	5441.95	7341.77	5793.41	1302.24	1477.32	1327.64	14355.8	7122.55	8480.12	2779.14	3510.92	2966.6	11193.7	10120.4	9704.72	7383.8	6478.64	11777.2	21768.3	12450.9	10764.5	5038.26	4211.35	4207.57	4274.3	6096.33	4639.74	3648.81	4134.88	3103	10501.3	7287.25	8478.82	2915.51
O75326	599.572	880.706	1401.72	471.152	619.509	664.049	1180.93	1373.34	1356.24	2166.29	2608.47	2319.63	948.001	903.684	1172.16	4652.9	8268.7	7249.48	1355.99	1388.89	1395.58	10460.5	8694.7	7454.05	7121.26	2976.43	6157.42	17143.7	21715.1	13294.2	4459.62	4068.25	4805.7	7177.75	4596.83	4642.8	913.403	4479.43	1021.42	2021.8	1012.8	1597.68	1211.47	1478.56	1250.48	12631.7	8030.32	8965.1	7575.57
O75339	12579.4	15251.1	16099.7	9237.24	11444.2	12327.7	13469.1	17649.2	17698	11935.3	14873.3	12996.2	7766.69	9286.31	10186.1	35145.5	42147.4	48203.6	5817.94	6440.79	6830.35	44372.6	42762.8	39248.8	31447.9	34244.4	37098.8	35500.2	33655	34396	16682.6	14606.2	16014.1	26250.8	26255.3	22478.2	18814	23147	16842.4	8979.53	9989.59	7637.42	11813.1	12952.7	11500.8	28633.3	26250.9	29202.7	9092.09
O75347	6544.35	6871.41	7209.14	3245.19	3604.89	4123.28	3273.72	3465.6	3293.73	5942.71	4628.25	5278.58	3283.56	3833.31	3747.99	7847.15	7223.87	6508.88	3840.23	3687.2	4510.06	16571.5	20885.6	17725	10354	8068.01	10980.6	15626.8	13167.5	14628.4	9197.72	9372.13	11738.1	8247.07	10735.3	7789.87	11166.1	19814.4	6449.32	4892.12	8351.46	4208.09	2997.46	2837.86	2262.11	7613.87	13499.4	11458.6	7880.72
O75348	6119.28	8154.98	9796.83	4784.15	4970.53	5280.63	7148.6	7521.64	7867.37	12027.5	12765.5	10846.2	7679.66	7120.76	10180	14648.9	18762.1	21806.2	5144.86	4391.63	6251.1	42484.5	33335.2	28011	28016.8	17675.1	51201.6	23792.8	42157	21460.4	37407.4	26749.5	38928.6	25610.7	26603.7	22204.7	4403.31	9025.83	3812.94	7987.51	15375.6	6556.56	3270.46	4249.9	4264.03	8772.13	10925.7	11230.6	8700.17
O75351	2410.76	4263.81	5618.89	2873.27	4938.49	6517.04	761.985	1122.18	2141.49	15909.6	17808.9	18552.1	7810.98	8382.76	10632.2	8699.53	9452.92	10540	4122.57	5720.6	6034.48	20073.2	13938.4	11397.2	10219.3	11400.3	13786.1	58859.7	50446.4	45546	19118.9	21495.2	35644.4	15996.6	14622.1	21659.1	6382.75	4864.04	4171.86	5276.14	10944	9638.21	3645.94	3476.99	4314.92	21601.3	20335.3	17493.3	14804
O75363	469.546	897.188	312.433	1251.69	1418.86	1554.17	1720.22	374.428	434.878	3649.92	4051.94	2395.17	1300.33	1389.02	1807.81	3398.4	5651.02	8798.3	3655.25	3747.27	3659.16	13402.8	6470.03	5290.01	6774.26	4002.96	2321.67	16222.7	9693.68	15107.7	19269.3	9242.88	12832.1	3950.48	4148.47	5732.16	3717.62	7153.86	2449.63	2183.55	1349.17	1849.08	1150.74	1821.43	1641.4	11274.6	6658.83	6941.44	3411.97
O75368	6.37376	6.37376	117.934	21.4969	6.37376	6.37376	309.109	343.47	397.044	6.37376	6.37376	105.007	239.958	378.011	393.078	6.37376	6.37376	849.279	507.237	420.995	503.742	6.37376	6.37376	6.37376	6.37376	6.37376	6.37376	6.37376	6.37376	6.37376	6.37376	6.37376	6.37376	6.37376	6.37376	6.37376	3961.06	7996.83	3984.39	2983.14	4086.49	5436.45	266.203	204.453	330.38	804.873	6.37376	6.37376	6.37376
O75369	1098.3	873.721	1471.37	729.351	842.064	1031.14	602.315	610.357	608.666	1979.21	2093	1705.22	1503.35	1869.79	1839.33	4948.32	5319.85	5396.97	2624.31	2744.76	2750.47	5145.3	6775.09	7650.96	4478.69	3220.97	4372.08	13035.4	8007.02	8700.68	3230.65	2277.04	6641.82	11025.7	1778.49	1866.48	1825.53	1788.95	2074.05	2207.61	8669.06	2088.36	1421.48	1194.7	1408.86	5236.2	3480.12	5073.5	5291.03
O75487	108010	79404.5	120605	75941.2	61324.2	110588	124318	104616	104405	26223	34986.2	31056.2	10373.6	16076.4	16613.5	146045	396072	222610	22439.2	25834.7	26149.9	98315.7	151488	134570	129006	140412	162953	65865.9	221042	78260.6	56966.5	66267.4	65122.8	300254	121440	167827	741011	377190	251889	38830	264105	187105	117954	252852	165640	77707.1	61396.9	78115.2	54103.1
O75531	1763.47	2496.2	5013.43	1942.18	3564.9	3357.47	2770.2	3216.36	3807.08	4894.52	7976.58	8037.57	2144.06	2749.87	6019.77	7277.07	4763.73	32330.1	2037.84	1624.93	1685.72	37197.6	10189.1	30003.2	8560.58	7841.33	1518.12	22549	9439.05	11032.8	4532.29	5090.87	8673.02	42955.1	31574.4	44695.4	23980.3	20208.8	15938.4	7758.26	3334.03	8172.38	3253.34	3665.64	2728.19	19165.3	20926.5	18421.6	6295.34
O75592	5627.01	2488.32	3151.2	11424.8	3932.88	3031.11	9616.02	2088.77	2073.18	4970.63	4126.75	2430.14	1488.73	1516.32	1204.89	4092.14	3097.05	2727.15	2301.49	1122.91	1143	4566.52	3302.59	3039.26	3024.61	1701.77	1727.27	8629.13	13536	10655	7336.21	2724.12	4360.66	613.19	2845.62	513.765	3350.69	1147.47	2206.3	3248.42	2409.53	1824.05	4032.35	5231.99	3681.45	3120.67	2775.27	4755.33	2620.64
O75594	47823.1	45736.6	50768.4	65555.4	52154.4	61099.4	51647.3	51850.6	51871	52836.4	51249.9	46403.5	23687.9	24440.2	24184.9	230082	288197	314306	22513.8	23552.8	21312.7	195411	211415	182991	73112.7	67937.3	63973.9	25637.1	56631.6	39410	62144.9	55498.2	47077.8	197789	221574	182895	181975	291639	149939	157032	262792	144925	208118	229951	153825	121535	115904	117479	41499.7
O75674	399.46	148.717	343.034	92.8837	96.01	214.551	104.767	215.567	27.0409	744.794	630.518	1263.15	252.371	129.463	193.684	650.378	233.11	440.897	218.959	133.8	190.43	147.628	265.587	216.977	1764.94	512.081	2510.29	4745.38	5101.09	5846.24	3240.25	787.176	1866.24	21.1956	21.1956	966.283	21.1956	21.1956	295.269	204.98	21.1956	334.888	21.1956	21.1956	155.005	2563.64	1055.98	21.1956	377.749
O75787	6085.35	8711.06	11282.6	2396.55	2964.13	3009.4	8321.05	10067.4	9465.84	6757.25	8050.72	6095.48	5605.9	5786.54	6619.76	5368.46	15965.4	11475.1	3083.59	3177.35	3033.67	18098.7	18174.3	13085.7	3571.54	5952.05	4028.99	18143.1	25264.1	20379	15246.3	10712.1	13025.7	18829.6	21745.3	14950.1	20609.9	17109.3	14906.8	8593.99	14926.1	8353.95	11404.9	12212.2	14695	16346.2	11937.2	14280.5	7894.16
O75822	546.162	318.509	423.625	398.105	229.192	402.435	183.725	616.249	110.678	9792.56	3311.18	2461.22	415.222	240.23	500.804	2118.08	908.664	2547.73	188.804	234.346	665.335	1928.28	1101.15	2809.91	15277	1519.84	3094.2	6139.47	4355.4	8188.9	5424.26	4054.54	3352.62	8.13507	8.13507	8.13507	8.13507	8.13507	8.13507	8.13507	8.13507	8.13507	8.13507	8.13507	8.13507	8.13507	8.13507	8.13507	1735.07
O75874	5164.07	3671.6	3006.11	3213.34	2783.82	3214.36	1394.38	837.631	949.642	4070.84	5533.1	2660.85	3303.86	3854.29	3419.34	7366.56	5055	5127.62	15121.6	15251.7	14350.4	7905.35	6487.15	4248.22	5766.23	4650.41	6680.79	15303	13003.5	12811.2	15686.7	12874.9	17401.8	530.269	4785	3168.75	4264.25	9777.18	2584.69	4143.9	3025.43	3228.91	1175.08	839.841	1003.92	4788.46	5445.61	6673.24	1419.92
O75882	24483.4	23560.9	21816.1	19523.2	18625.7	16164.6	14814.2	12101.5	10315.2	16102.1	13147.3	10354.9	10736.4	9639.44	8448.24	21828.9	24051.8	21563.4	9135.46	9092.31	6959.72	67492.6	51923.5	51239.5	24519.9	20380	20613.3	60562.2	48249.1	47409.6	27959.1	26209.3	21136.9	31722.8	29424.8	23841.6	13879.1	13624	7680.4	20850.6	24239.8	20203.5	12416.5	12443.7	8509.75	33516.1	29082.5	26873.2	19637.6
O75891	2719.07	2700.93	3312.96	1570.39	2177.37	2713.14	920.534	1153.43	1148.67	10418.4	11575.8	10186.7	2519.88	2658.83	3291.67	3376.74	3400.73	4972.87	807.376	977.896	789.619	4159.75	3402.2	4386.83	12489.7	10826.1	13485.1	22235.4	22924.4	15263.3	36535.4	31052.2	28610.4	4375.25	4570.1	6021.66	1976.59	3868.43	2499.94	3085.67	5070.37	3794.57	611.992	1630.14	597.692	16908.2	2023.87	6404.26	2431.84
O75936	2181.03	4210.33	5025.74	3194.51	4265.55	4503.38	2066.41	2440.52	2758.71	7989.17	8405.08	6771.9	1622.72	2555.84	2972.11	2238.55	6434.39	26122.5	1201.33	1078.66	1166.24	12774	30823.3	11496	9781.96	12274.8	15643.9	21772.3	8952.84	8639.52	22898.9	26226.6	20519	11429.2	3625.81	5466.3	5857.48	4452.12	4126.1	2795.43	6081.93	6469.25	1562.8	2446.15	2108.52	15818.3	10287.5	12855.6	4564.74
O76070	1300.34	155.744	1582.17	2028.95	2100.58	1547.97	155.744	1767.29	155.744	8495.96	7786.36	3939.3	1262.77	3378.28	1483.56	155.744	155.744	155.744	13260.3	2329.59	1365.12	155.744	155.744	155.744	155.744	155.744	155.744	155.744	155.744	155.744	155.744	155.744	155.744	155.744	155.744	155.744	1062.94	2303.46	12058.1	155.744	155.744	667.026	704.401	3041.36	28887.1	155.744	155.744	155.744	155.744
O76076	77077.7	78687.8	78751.9	133889	129322	129451	152756	148848	129749	57918.9	65614.9	53333.8	90753.3	88792.5	77853	311775	338676	293791	35616	27320.2	25482.8	919249	905274	782007	171327	135531	127733	227795	210508	177687	118264	74421.8	83251	460265	380537	268599	1507881	1.83689e+06	1.00481e+06	400518	438555	287600	472315	403118	352517	346039	300267	256120	294573
O94760	13534.5	13562.5	16778.4	5857.65	6268.46	8192.75	8940.07	7945.15	9236.61	17387.5	14305.4	12908.3	6994.75	8103.83	8016.29	6905.72	5971.24	5600.91	8187.23	9313.03	9756.13	17894.9	12409.2	13472.8	19487.3	18726.5	18401	17260	19271.6	20808.8	27887.2	24628.5	35245	14439.8	12801.9	10510.8	14297.3	14461.2	11155.3	11983.3	20495.1	16291.5	4285.58	5264.01	5744.93	12355.3	8297.97	15618.6	4866.67
O94772	46930.1	40815.1	43736.7	50251.8	43848.6	45042.7	71315.8	64039.6	61247.6	14214	14033.1	12110.4	10222.3	11419.4	11532.7	55844.2	74279.5	66824.3	10879.1	12225	9783.86	75517.3	59509.6	62918.2	43779.3	35662.7	52277.3	21101.1	11663.2	19324.6	27217.9	19938.6	21406.8	110140	129204	132553	257692	239282	166916	70888.3	87850.7	84611.7	86457.2	99967.7	100020	20059.4	29762.2	26269.4	10774.7
O94813	526.418	180.132	609.03	532.86	692.329	856.424	624.826	581.729	579.868	2220.45	2049.06	2364.1	623.085	619.741	705.057	2151.21	1077.73	1775.26	829.149	620.63	756.714	6761.59	4634.8	5205.57	2623.21	1510.33	4549.71	12139.4	1934.45	2815.48	3256.13	2738.96	1262.3	2320.31	5316.02	2656.87	1821.2	1635.96	1426.83	378.895	2016.46	1121.37	575.708	849.219	616.903	2714.25	2466.02	1162.85	1663.84
O94832	494.821	1160.53	646.844	494.679	969.931	713.608	498.93	535.717	739.262	1906.94	2610.69	2355.7	974.259	1178.76	1231.49	5794.91	2697.59	4242.34	817.001	917.682	1047.51	3257.41	3888.89	9464.09	3298.48	2282.99	3498.62	5893.49	10336.9	7334.23	1606.21	858.635	2081.68	2508.6	1919.26	2848.72	1607.56	3536.98	1449.25	1247.88	1500.42	1802.76	716.501	492.014	699.624	9530.57	8799.28	5314.56	2220.05
O94856	446.199	264.367	211.475	297.13	354.455	378.079	45.0169	415.365	41.3252	943.214	1218.22	644.558	133.151	59.1947	227.653	686.708	768.334	1247.87	56.2226	58.2928	76.7469	537.338	582.199	529.815	1515.38	96.2906	1302.21	1683.69	2072.87	2385.57	1884.81	1329.34	1502.08	1963.67	2349.09	1689.38	1620.6	2693.79	1426.66	1727.43	2787.41	2428.64	715.693	814.981	379.415	560.563	2622.45	5751.2	659.978
O94903	1934.86	2512.8	3429.85	2020.76	2396.93	3065.27	1574.27	1521.82	1653.04	5926.44	5874.08	5330.55	2086.44	2314.91	2447.21	5771.21	6205.01	4326.44	1853.83	2047.09	1933.62	6285	9880.77	6985.2	9733.1	8292.47	7748.16	28795.6	11801.5	8732.88	8287.65	5745.54	6323.38	3574.95	4354.81	3470.55	3261.51	3445.79	2185.39	1996.11	3334.77	3040.24	545.889	1197.9	1016.18	7202.2	5201.9	7057.08	2079.6
O94910	13140.5	16186.4	19295.8	6837.05	7213.23	7780.42	10399	11000.7	11196.9	18560.4	19821.4	15856	6220.42	6256.67	6359.5	27507.7	28057.6	36706.2	3304.81	3579.96	3112.92	56466.6	41998.1	58083.7	23611.5	16957	20929.2	57598.8	64703	53171.7	13242.7	12978.3	9136.33	35006.7	30826.3	27083.6	32277.4	29746.5	25729.3	16087.2	18768.7	14931.2	7065.5	5963.3	4484.82	25752.8	26993.5	23539.3	11766.3
O94919	24723	39619	47315.6	30664.6	46317.7	52969.1	33458.7	41720.1	46076.1	15136.9	16169.8	12625.8	6500.1	8472.76	9111.77	42573.8	53438.8	55764.2	14402.4	15173.9	15522.1	119008	78131.5	89008.1	38034.9	30218.5	34870.6	22756.2	27251.9	26724.3	17332	16140.4	15848.2	110966	88944.4	71412.6	164801	145386	122471	92603.8	118928	92210.9	34701.3	36255.4	30488.5	26522.5	24080.4	26063.1	1924.62
O94985	12800.2	9831.95	10319.3	4977.54	4920.29	2523.07	7991.89	10047.5	7733.83	16687.8	7621.45	6419.27	5313.22	4937.95	5142.76	5139.47	6008.86	6880.74	4905.75	4079.49	4461.55	15687	14730.2	13398.2	7478.45	5778.12	7983.71	7418.24	9929.56	8276.24	5953.37	6209.49	3640.07	45759.5	19996.9	19268.2	17151.5	8494.48	5974.52	10763.9	9009.62	8111.9	3603.34	4021.96	3264.18	20543.9	9498.39	8781.8	1564.53
O95084	1483.27	1487.77	2225.94	236.978	363.627	495.765	1324.8	1141.63	1517.64	1366.4	713.036	1021.91	2076.16	2466.43	2621.03	932.206	1742.78	1222.22	2455.44	2362.99	2792.44	2469.31	1583.77	1324.3	1330.76	790.581	1526.04	2490.74	657.29	3823.47	1963.41	1778.39	1688.09	11644.3	11679	12417.4	3792.96	4867.35	2562.04	2400.64	2982.13	2240.4	2302.62	2271.39	2944.54	2699.48	3326.96	3040.37	1079.87
O95154	2126.65	4002.45	5490.84	4663.06	5382.89	7052.82	2138.28	2524.14	3288.31	14176.1	14477.6	15342.4	5952.94	6639.83	7474.9	5750.06	7581.45	8786.73	1487.48	1437.79	2281.61	5529.32	7109.39	8993.84	15924.5	17032.7	18776.5	15313.1	14488.8	17081.8	19794.8	24236.3	27234.7	4362.65	3940.59	4876.48	3787.29	4492.61	3691.24	4008.55	5561.04	5895.31	1380.09	1457.41	2426.48	7333.72	7157.5	6592.26	7460.59
O95171	3718.43	2167.9	2277.58	304.293	2661.81	1774.31	2514.44	2914.31	3052.38	1112.18	1180.85	822.084	3408.42	3701.08	4078.93	8154.81	235.782	7962.95	2469.49	118.173	60.0965	24570.4	33540.2	38185.7	27689	24340.1	28704.2	178137	170995	175208	29766.7	25584.3	28248.3	8246.8	9025.05	3889.74	1319.72	3434.69	3966.22	2104.67	1967.29	1653.88	1229.74	1757.81	1600.24	2169.82	1126.12	9555.55	27987.7
O95196	14036.2	22523.3	30672.8	1489.08	2632.21	3199.35	13117.8	19125.1	20253.2	19080	25495.4	23924.2	1193.89	1836.12	2054.93	10256	15772.5	19606.6	4427.07	7690.12	8157.31	67385.7	59409.1	61308.9	137492	170728	210852	98427.7	136488	143855	39984	54569.6	58242.2	61631.7	74536.1	44642.4	25589.1	25339	583.279	26852.1	44079.1	32626.2	5303.21	6887.41	4903.41	15116	41050.8	38901.1	15771.8
O95274	3775.17	889.538	5983.18	2155.58	2230.52	2056.4	2498.77	2768.43	2609.24	3169.99	3141.55	2610.63	2490.74	2948.35	2813.65	8784.26	10909.3	3493.63	10761.5	10751	11115	64181.6	37190.9	49023.1	13005.9	12492.7	14579.6	22291.8	25600.9	27316.4	8404.81	6140.94	2893.48	6578.38	2472.51	4249.49	5894.12	3077.52	1481.38	6541.3	10203.6	7023.03	2340.14	2472.57	1741.86	4750.64	2750.28	13921.8	20423.5
O95336	16422.7	20842.5	24225.6	7687.96	9672.9	10397.7	26823.3	26826.9	26353.5	18215.3	16609.2	15542.2	7935.69	8413.18	9359.7	21066.9	29194.6	25442.2	9074.27	8894.47	9497.22	70479.2	60808.1	48890.1	15878.9	13663.2	17101.3	23969.5	38758.6	51141.1	23059.9	23977.7	27581.3	66770.2	68383.4	53666.3	76881.4	90237.2	52099.2	41277.7	71596.6	42338.4	29694.8	29258.3	23088.3	29063.4	27258.5	24510.6	6143.91
O95394	589.648	184.883	123.925	346.179	288.242	296.695	300.895	49.8331	221.029	479.337	539.714	49.8331	981.785	1003.34	830.442	779.194	3040.24	1604.49	5233.58	4774.81	4238.41	49.8331	220.704	49.8331	49.8331	49.8331	49.8331	49.8331	49.8331	49.8331	1442.13	49.8331	1762.27	34.3405	34.3405	34.3405	34.3405	34.3405	153.354	34.3405	34.3405	34.3405	34.3405	1109.74	34.3405	34.3405	34.3405	34.3405	34.3405
O95428	5706.06	4630.86	5827.63	3351.04	2067.98	2654.11	4415.12	4049.66	3492.65	2916.77	4350.18	4179.7	2906.9	3037.95	3715.78	3626.51	4291.97	4396.59	2404.36	1793.04	2851.27	9135.45	7599.56	8974.09	3523.3	3799.04	4748.64	13624	9933.37	9597	5679.06	6254.02	7728.14	10095.9	12844.6	8592.51	4034.16	2437.68	4686.15	5023.02	5596.48	6644.51	6092.85	7598.16	7987.09	8835.58	12876.3	12178.2	5212.77
O95445	9770.67	10287.3	12228.5	3819.07	3905.81	5048.14	9460.74	9098.28	10209.2	4770.23	6002	4209.57	3882.32	4220.34	4056.82	6120.56	9987.83	13586.4	2299.56	2467.19	2434.7	12560.4	12940.2	13202.5	6113.44	6695.01	6129.77	18603.3	19125.2	15632.4	4690.58	7397.47	9379.42	9202.96	10027.5	7986.24	11171.6	11795.9	9732.09	10238.5	10696.3	10956.8	5244.93	7186.55	6229.25	9325.88	12034.8	13597.5	4397.45
O95450	518.867	1242.75	1512.93	1341.04	1444.2	1156.75	1293.87	1509.02	1572.65	1218.16	1134.38	938.147	474.342	312.408	485.131	3218.08	1988.48	1979.42	518.199	47.1064	436.338	6759.48	6173.12	4843.85	1838.79	1081.24	1559.43	2089.17	2631.78	2713.07	1721.96	3001.95	1389.6	5623.97	4280.76	4867.32	20863.3	12071.7	12252.9	3612.16	5982.47	813.493	1827.39	1860.53	1400.77	2443.4	1869.35	1220.31	604.407
O95460	47247.1	44384.6	57903.1	11193.4	10507.9	18656.8	51070.5	43451	55930.1	7223	7998.84	7439.76	9076.42	8665	8782.45	8995.51	11319.1	13780.2	7973.88	7167.84	7942.93	94503.7	92032.4	72138.4	17118	17786.4	14925	58000.2	22369.1	18916.5	12581.8	10004.5	7795.5	11856	11304.7	6627.76	8738.05	10601.6	5693.72	9297.25	12234.3	3543.83	13409.7	16028.5	12604.3	59409.4	62041	44756.8	23686.8
O95467	4818.88	1958.73	2650.45	906.252	843.605	2373.17	6200.86	2623.34	3372.38	1561.52	2602.56	1739.14	3383.16	2848.4	2049.92	4522.21	5980.06	5882.24	2910.84	2786.19	2599.22	6001.57	2404.88	6029.21	3768.45	2191.86	2598.98	6356.61	6850.45	6683.19	8629.44	7661.51	8146.52	6412.98	1481.17	5884.63	9420.27	10862.4	3122.77	24530.8	38803.4	22029	4650.14	201.188	9443.03	7359.77	8053.1	10650.6	7954.88
O95497	3886.17	5615.94	6037.62	1702.56	1511.8	1400.86	3127.77	3114.92	2887.47	10508.9	10900.4	9669	4062.37	4472.43	4758.44	14342.7	23811.7	22713.9	7825.46	7500.77	8398.77	11854.5	12734	12172.6	8347.21	11024.2	9861.01	12282.2	12268.2	11707.6	8110.86	6221.82	7427.77	19603.9	11875	14920.5	11926.8	12339.5	9126.19	14668.2	18832.9	19345.4	3640.79	3856.87	4095.83	25452.5	28222.1	17815.1	9099.24
O95630	243.524	347.72	230.214	269.076	185.644	236.887	222.081	294.655	214.024	2009.83	2001.26	891.825	437.364	410.71	392.644	821.792	286.266	575.641	270.159	289.94	269.63	172.738	329.496	264.881	1842.09	1237.9	952.576	5871.03	6532.95	8028.89	2582.43	2553.33	2307.15	76.5886	76.5886	76.5886	76.5886	76.5886	76.5886	207.818	76.5886	76.5886	99.9141	146.567	104.971	76.5886	76.5886	76.5886	1176.9
O95633	16323.5	18048	18782.9	9847.89	10843.2	12939.6	17239.3	18468.5	22119	19306.1	24028.3	18844.2	11122.7	11871.9	13534.7	25232.1	25972.9	23985.4	13275.8	13142.1	12597.8	32469.8	50469.8	76643.6	20542.1	17960.5	16640.8	56776.2	26289.2	65030.4	15098.5	21069.8	20030.6	24034.6	24060.2	19997.2	18311.2	19669.7	16106.2	7115.39	8792.41	7506.14	16382.4	16817	17064.2	20479.8	14155.4	20850.9	24801.5
O95716	1841.89	1969.32	1815.24	880.719	1100.97	1359.55	892.579	1634.3	768.606	2942.28	3160.67	2687.42	7473.51	5372.78	8771.9	9364.3	15099.3	11037.6	16569.9	17474.1	17050.3	1237.38	6597.52	3785.33	1701.9	1576.72	1229.31	1897.77	3043.92	3655.7	20462.1	3984.04	5039.04	662.212	662.212	662.212	662.212	662.212	662.212	662.212	662.212	662.212	1387.63	1145.03	1620.72	662.212	662.212	4170.65	662.212
O95747	1701.46	858.27	748.384	489.015	652.769	969.713	892.721	503.244	825.417	1251.13	1722.89	1305.39	894.443	1355.02	1461.26	1057.23	1288.13	1287.09	1028.49	910.197	888.309	3659.97	2857.16	3269.57	1442.84	1571.61	2580.67	5456.28	3380.64	4508.11	3458.03	2742.24	5128	507.524	1374.86	1149.61	495.303	1071	714.546	406.065	1647.09	1371.75	580.001	126.07	782.266	2264.62	1767.7	4432.75	2308.53
O95831	425.357	481.755	470.618	272.826	363.056	306.521	180.236	90.7006	584.311	3295.34	2532.29	3235.57	1544.82	1678.53	1691.32	1762.98	170.895	2692.3	851.722	1068.57	1028.77	3228.59	3265.78	4180.98	3884.04	2598.42	3124.18	4257.39	5832.03	8554.36	4467.59	3920.37	4514.47	2036.11	2003.62	2048.57	1238.89	1256.62	835.064	922.036	408.095	1129.69	311.125	406.904	377.737	4251.9	4898.2	5466.55	1224.15
O95861	489.384	680.2	639.699	935.489	342.919	937.923	569.485	560.883	588.247	984.425	1153.24	952.622	764.566	841.489	760.708	507.7	766.796	371.189	819.122	1017.4	929.12	192.268	251.171	241.973	1231.58	619.048	828.227	2648.86	2438.48	2228.2	1956.93	2256.66	2102.43	342.919	342.919	1147.07	3477.96	342.919	3230.83	3038.66	5872.47	2098.02	814.494	893.128	776.606	342.919	342.919	342.919	342.919
O95865	31281.4	31345.5	36364.5	11960.5	14958	15841.9	48019.7	48933.4	46490.3	13911.9	13002.4	12489.9	9259.18	10183.3	10643.2	32600.4	38113	38409	6955.17	7573.68	8423.83	54808.4	49625.3	49761.9	25242.8	24985.9	30542.9	17358.8	15866.2	15920.8	34209.5	35847.1	37880.2	112902	114003	91935.1	109161	124745	93685.6	54073.8	71051.6	59576.6	44712.8	57798.3	55635.4	30766.9	27174.2	28727.9	12461.3
O95954	3413.63	4821.45	6092.64	6727.95	8691.65	9396.8	2658.18	3577.59	3346.36	36617.4	42780.8	38597.3	3362.17	4130.67	3847.32	10159.5	15065.4	13413.8	2003.47	2275.18	2389.63	11497.9	5286.38	10011.4	37444.6	34190.2	44311.1	27242.8	26983.5	37703.4	72584.2	69450.9	64166.8	9218.5	8705.66	6385.69	3382.19	4601.53	2139.96	5569.63	6432.82	5538.44	812.302	1261.12	908.574	5820.34	5322.22	5182.92	7069.75
O95967	39341.9	41648.8	52260.5	54067.2	53667	60993.5	83048.3	77432.5	80334.2	67395.1	71154.7	52789.6	28028.3	28647.1	28265.8	151775	176782	180297	21948.9	21508.8	18219.3	282155	247506	227608	125305	114666	122240	145888	135034	124304	99376.1	92892.6	97293.9	216260	188236	162938	237444	209643	142713	107176	128008	106799	86304.6	96677.9	82922.2	167050	130575	126517	105391
O95971	43296.8	49285.1	59281.9	43996.7	51568.2	58544.3	45610.7	44368.4	51603.8	41472.5	59574.7	65383.9	34172.5	39181.8	54624.1	128806	168837	156465	23455.4	22658.6	29267.6	74489.7	73460.9	78376.6	57176	71329.8	77702.9	144386	178103	183610	96515.1	108297	135614	99432.1	168380	199934	98209.1	107667	106137	73074	142589	110127	51892.6	87235.6	64670.9	147457	132289	171492	48463.5
O95980	2211.21	3103.36	3313.6	2736.96	3082.92	3377.79	2820.35	2328.06	2416.63	2909.65	6387.42	4821.24	1742.22	3223.21	1423.29	4300.6	12554.2	5888.33	1645.79	1568.18	1735.71	14630.6	13145.2	22424.3	6503.13	3930.83	9994.65	27665	10454.3	31320.2	13490.3	5708.46	17836.1	11494.9	6537.38	8915.27	39203.3	21041.8	20189.9	28472.5	39499.3	15325.8	8104.46	7889.27	6327.35	12628.6	11685.8	13916.7	10041.9
O95998	262826	192224	182524	131746	126413	123705	214157	173114	159624	346184	369284	332015	130649	138060	171230	103867	148501	124050	154197	179562	120955	189865	194324	182597	96963.9	79147.6	92426.4	282649	305112	385148	148217	141061	187832	351881	298556	253895	140114	165520	119472	97590.2	149236	163970	118595	197670	141633	300789	383472	383296	148448
O96009	7567.37	9749.74	11465.4	3952.05	5467.75	6752.54	9452.97	10514.3	11626.3	19824.3	19439.6	18992	4516.2	4761.51	5291.51	25564.3	37719.2	36877	3165.19	3883.53	4114.64	13019	17636.8	16254.9	36908.3	44947.7	48893.9	48537.1	66802.4	71145.4	47469	47276.9	48857.4	10360	13365.6	9673.05	7889.82	6377.8	6406.54	4634.94	5632.25	7700.17	3110.48	3930.67	1657.92	10824.2	12625.6	17395.9	9225.18
O96013	958.637	809.272	1150.45	517.795	448.328	494.219	1662.16	375.59	577.704	1677.32	863.433	612.611	1637.58	805.665	622.039	421.855	923.966	798.756	1123.81	1128.67	1023.73	282.237	310.968	313.472	1023.04	1039.01	1609.89	1067.56	1148.97	1647.79	1701.74	1097.22	1409.74	2008.85	2125.45	1045.26	855.922	903.064	578.211	995.861	167.79	964.609	341.745	391.474	344.601	745.686	1147.3	2503.8	1374.02
O96033	626.894	502.106	1021.45	473.809	392.86	999.582	986.853	854.028	1848.32	517.581	494.464	386.508	273.991	303.527	462.234	1191.95	443.312	2190.47	274.607	230.354	666.736	126.757	183.623	145.08	600.829	419.111	435.886	943.432	219.722	773.39	807.545	769.536	731.201	2764.03	3364.89	4954.29	5889.94	8914.13	3932.31	2991.71	9605.17	5071.87	2300.49	2387.62	2205.3	343.323	2208.25	162.76	162.76
P00167	344.463	868.301	927.745	280.85	520.198	954.378	567.276	502.955	565.122	1479.29	1964.42	2383.06	685.859	875.834	1029.65	1580.54	1721.16	2153.54	300.076	938.357	1125.23	174.337	289.124	260.202	2135.56	2069.07	1663.28	5008.25	5573.35	8658.79	4964.34	4564.32	5117.04	280.85	280.85	280.85	280.85	280.85	280.85	280.85	280.85	280.85	280.85	280.85	280.85	280.85	2293.07	280.85	3655
P00338	13014.3	10475.7	11463.4	8772.91	8367.11	9147.83	5407.12	4234.69	5579.82	18309.6	19543.7	19210	10874.1	9989.86	10308.7	7678.13	9151.07	8747.56	16676.9	17698.4	19312.1	33048.3	32703	26723.4	23579.6	24445	23138.4	73570.8	74657	68979.6	56574.3	54958.7	52036.7	12323.9	10113.7	10695.6	7143.7	12467.4	7289.4	10176.6	18877.5	13145.6	4964.61	6027.42	5506.14	12805.9	13844.8	12213.3	22538.4
P00352	3382.45	1326.11	3493.8	653.242	989.611	396.63	823.389	1410.22	878.058	4346.78	12261.7	12999.6	1474.86	1133.19	1893.55	3756.24	2887.54	3542.51	748.815	603.21	599.865	3028.99	2064.9	4309.55	5147.96	3518.77	4843.56	9151.69	14257.2	12686	11093.4	5002.09	7906.82	396.63	396.63	396.63	396.63	396.63	396.63	396.63	396.63	4424.47	396.63	396.63	532.166	5453.7	396.63	396.63	396.63
P00367	115.048	1216.39	1253.65	217.202	310.069	616.354	865.697	817.628	720.645	7878.06	6057.53	5810.89	2745.57	2443.03	2951.46	8584.52	5238.94	3659.72	1073.45	928.807	1112.79	2373.34	911.67	1535.74	6730.89	2433	4176.66	9862.46	12164	15162.6	7281.48	4265.38	4689.58	38.5266	38.5266	38.5266	38.5266	38.5266	38.5266	38.5266	38.5266	38.5266	211.329	38.5266	38.5266	8201.96	1107.43	38.5266	38.5266
P00390	659.887	940.901	1256.98	708.846	1053.75	1131.84	563.136	590.278	573.509	2604.56	2931.78	2400.84	1144.9	1051.01	1268.85	3304.34	4647.77	4020.79	2105.46	2414.8	2517.13	9141.37	3215.23	13630.7	5080.11	1783.5	6057.4	4260.91	4477.5	6332.99	6518.13	5494.34	5676.17	4744.89	2431.57	1559.95	1874.41	2208.14	1996.77	1458.27	1709.3	831.201	575.306	729.459	604.91	8156.22	3495.8	2233.93	2559.42
P00439	2578.36	3430.33	4652.19	8509.37	7127.43	9233.46	2143.65	2110.77	2125.68	11908.4	11384.3	10246.8	5122.58	5642.42	5272.18	9537.62	13965.8	12234	881.222	973.169	1111.74	32104.8	24538.1	24941.3	40645.5	44979.8	39498.9	54651.2	52304.8	86356	95284.1	68510.8	75756.4	5300.66	7172.28	5149.14	1596.79	3570.94	1670.08	5366.06	12183.3	6847.16	577.116	408.084	403.33	7669.77	9511.95	7324.61	5925.11
P00441	11381.5	20291.3	26247.7	12560.2	13457.5	15506.8	3333.75	10091	11649.4	45143.1	32960.6	34737.2	15154.6	11568.9	9489.65	45110.7	53998.8	63310.2	24051.9	36585.2	37014.2	68337.9	57029.9	38190	58118.4	58404.5	74238.3	139603	61637	148435	71895.9	46444.9	59468.3	55403.3	62676.9	47151.1	86471.6	73597.7	76254.9	48863.9	131206	55829.7	10898.8	9083.16	20797.8	43326.8	38411.2	62380.5	19423.6
P00450	48229.8	58058.4	70519.5	42031.1	52749.3	53885.1	52974.5	59176.4	61662.3	25191.9	22757.6	21681.1	22487.6	27594.5	31002.2	92625.5	106070	117152	14240.8	16421.5	15698.8	143641	115173	107595	44670.9	42825.7	49659.2	27668	33274.2	25645.5	21114	15174.3	16442.1	68761.2	55164.7	62118.5	135481	129637	93043.2	649846	791006	548848	112866	121192	117594	297847	279043	305132	17521.3
P00488	99.2	99.2	99.2	99.2	99.2	99.2	99.2	99.2	99.2	6693.28	99.2	1477.95	99.2	99.2	99.2	99.2	10042.9	99.2	99.2	99.2	155.1	99.2	99.2	99.2	17469.9	2067.89	12594.2	99.2	99.2	99.2	99.2	99.2	99.2	84758.4	88760.2	53152.8	143502	79803.8	77798.1	99.2	99.2	6221.78	99.2	99.2	2302.52	99.2	99.2	7703.14	99.2
P00491	1966.61	2563.83	3454.93	1057.06	1284.39	1342.34	827.627	985.476	815.831	2746.72	2106.76	2383.83	1825.04	1642.73	1752.46	5005.85	5840.13	5929.69	880.041	560.07	739.048	5535.68	7915.59	5296.49	16579.6	10670.3	11337.3	16367.3	14442.6	13711.8	20822.3	14881.3	13874.5	6096.85	3673.55	5623.42	3287.93	3047.77	1682.49	4618.18	6323.7	3111.11	575.532	653.486	421.481	3297.52	1943.35	1750.91	5608.85
P00533	2288.74	2498.01	1997.49	2502.08	2618.87	2849.11	1794.08	1927.37	2288.27	1865.46	1582.97	2620.66	1554.65	1517.66	1891.11	3970.27	2969.31	2880.43	1930.9	2529.14	1877.99	3308.49	2779.43	7328.11	3200.93	2570.59	4015.72	6796.61	15759.9	7614.94	5883	2851	4000.7	4789.44	4138.93	2918.93	2087.57	3023.78	1768.97	2239.88	3791.36	3036.98	804.396	1080.18	1855.66	5231.04	5016.05	3015.3	2391.62
P00558	39866	38129.3	44223.1	14184.6	16041.6	16327.9	29468	24579.2	24515.5	89211.8	82550.4	73347.8	38476.5	40901.6	46100	65407.7	56655	57429.1	32213.8	34780.7	36313.1	138078	98306.8	117672	106661	69976.5	82742.7	338623	336117	268314	207455	149897	152524	66993	52725.2	50146	31751.4	40525.9	24298.2	33437.2	52141.6	53169.8	15267.4	19158.3	13654.1	37986.4	42011.2	39070.8	39895.1
P00734	95358.6	107801	129942	80150.4	89561	101975	118476	116310	117693	205575	238535	186609	77920	75161	86547.8	187749	193527	247632	52543.9	53946	56929.2	573984	487598	498388	243793	235893	268107	560242	441540	474393	169678	161508	172744	364628	325299	260972	330659	401249	296107	419475	626843	482446	136216	166135	126006	348765	310365	319298	117967
P00736	1102.54	1469.03	1844.9	1572.29	3880.46	4448.1	1597.18	2683.62	3019	3219.76	4498.77	3857.43	3132.18	4842.56	4683.71	4059.63	6414.71	4743.2	3174.53	3884.69	4402.64	18420.8	6146.61	4587.03	3710.28	4132.96	5249.4	14940	12100.5	12656.8	6922.69	7209.4	19489.5	5471.53	5900.09	7449.28	3115.23	2401.63	2177.1	3788.01	6174.34	6101.74	6480.91	5295.71	8663.68	13689.3	14934.4	17169.1	7265.07
P00738	66219.5	94738.9	116890	42563.9	50722.4	59273	5177.1	5713.96	5841.4	15335.9	18393.8	17530	23047.1	25129.1	27815.1	216095	276434	281039	3913.49	4299.6	4068.99	113069	89858.8	98050.9	69523.8	83818.9	92382.9	59181.4	46040.6	56513.1	74399.1	72843.2	87701.7	99434.8	87859	91140.5	1.83627e+06	1.52311e+06	1.14571e+06	805941	1.00775e+06	748210	261619	255951	254259	28612	24283	29786.9	8982.79
P00740	5410.55	6581.34	6518.7	2666.87	2369.12	3289.07	9890.9	7208.35	7958.32	5460.47	5045.8	3712.77	3096.54	3913.55	3359.45	11775.7	13139.8	14756.5	2020.66	1788.45	2239.63	13892.9	5097.33	4664.94	8131.89	5975.7	5999.22	12678.7	12131.9	16465.8	8671.1	8482.42	10503.7	10424.7	9348.72	6451.75	18748.6	22904.1	13860.1	16529.7	28861.5	17068.6	8154.09	7389.07	6221.37	7674.31	11786.9	12038.3	6768.6
P00742	2333.63	1685.59	1743	1193.04	1314.32	1086.92	2925.42	2483.37	2149.99	5632.34	9918.03	8605.95	3845.08	3242.86	2615.89	17092.8	18193	11321.6	989.426	849.226	725.976	24554.9	19424.7	17762.3	7618.17	5697.2	8988.85	24986.4	17958.9	17814.2	15634.8	7222	7799.78	22312.6	14744.8	12974.3	38754.4	24844.3	22078.9	9576.52	15567.2	3343.89	4221.22	3255.64	1978.56	20502.8	16793.5	7677.23	4865.83
P00746	14719.6	24392.4	25568.9	17719	20761.6	22822	8841.85	11479.3	10977.4	16787.8	20812.5	16665.6	11831.6	14095.8	12262.1	91859	115308	106355	4433.97	4689.2	4857.7	32305.9	52112.5	58748.9	88769.6	80980	80488.9	59552	52812.9	50784.5	229197	144732	163525	22772.8	20801.1	15315	40402.7	64809.9	41277.4	28218.2	34560.2	22858.3	9535.05	10378.9	8422.72	51822.4	77159.6	59235.3	5832.42
P00747	31998.7	34928.9	37347	57165.8	58834.1	67108.8	106219	108500	109851	48736.3	45323.4	39037.2	39458.8	37070.1	38539.4	236236	276075	278113	32515.9	34538.4	32398.3	149327	138508	136670	91601.6	87017.9	90718.7	55325.5	43968.6	49114.2	57109.7	44499.5	48985.5	147130	115661	100198	178951	171095	109692	308102	399033	329231	217370	226341	202419	166965	149363	139714	61429.6
P00748	10747.1	18769.3	20248.7	7367.34	6881.04	11143.1	27748.5	22805.1	25566.7	14440.3	11012.4	10729	23902.4	28296.5	29437.5	29659.6	25831.7	27943.2	8044.34	7889.44	7658.29	42572.6	38590.6	39406.9	4903.14	1423.36	7205.14	34345.5	30661.9	38130.3	7815.86	8539.07	9557.39	11210.5	19830	13417.9	30640	9437.02	30199.3	23254.4	51065.8	19586.3	31140.2	47338.5	24531.2	52567	55355.9	49585.9	32337.5
P00749	7366.48	8047.11	8305.42	29439.5	23613.1	25135.3	43227.1	36605.7	37715.1	50152.1	44442.1	40165.3	19864.1	17283.5	14525.7	59237.8	65256.5	63653.1	29679.2	30868.8	27689.5	77133.2	82196.6	72610	12173.2	10531.4	9557.1	126386	118471	102962	88061.4	73059	91090.9	49597.8	53252.6	43220.6	15127.9	19238.1	9681.66	22027.4	28424.5	22689.3	52083.5	46423.1	43092.6	54799.2	50458.9	50237	66620.6
P00750	276.977	271.19	248.107	1240.8	1434.2	2104.44	1026.49	759.601	393.461	4670.6	5877.2	4533.62	3027.75	3390.39	3865.61	5518.77	2326.25	5603.64	1456.81	1023.36	567.551	45240	32279.7	29089.9	4622.36	3223	3697.63	6711.33	951.448	3052.5	1469.91	925.788	1420.75	63.079	2074.48	1628.24	63.079	63.079	63.079	63.079	63.079	63.079	714.514	63.079	63.079	27997.3	28585.1	30303.5	2230.28
P00751	92394.9	108159	123588	41109.9	47377.7	57202.7	57292.6	58370.8	63422.7	64231.6	80218.8	64225	53539.9	48488.5	64487.6	120383	157302	170630	27055	26865.6	27630	116923	101304	119981	88371.9	95761.8	113620	156186	152948	170678	77384.9	84439.6	85028.5	190542	181758	195739	259903	353611	249719	262605	371618	341340	168456	200336	166492	184714	185051	195341	101881
P00915	1831.4	1767.16	1317.6	1880.25	2096.23	1356.02	10260.2	8749.66	7870.14	1880.37	1252.56	1253.83	192.693	249.838	290.206	5724.68	6701.02	12510.9	7657.34	6355.58	5241.63	13249.3	11153.1	11957	2018.75	2378.43	10003.5	10323.2	10868.9	7803.49	11068.2	5770.65	5507.35	12171.4	11799.1	8404.93	75229.3	68842.8	48398.1	41981	69849.6	40597.9	30018.5	38061.2	25893	10832.8	8100.2	11263	3629.72
P00918	10091.6	11262	11541.3	4404.62	4010.64	3743.94	20237.8	16539.2	13460.3	23571.2	22525.3	17113.2	15449.9	15887.1	15608.1	14648.8	12431.3	13886.3	7704.08	6857.59	7098.54	14877.6	13173.9	16462	18757.7	15159	15393.3	39071.7	26668.1	23704	41107.2	25816.4	29545.3	16089.2	13328.3	13123	6802.81	9361.2	3268.03	14748.6	21499.3	16997.2	11542	11713.8	9044.42	18549.4	12733	10639.6	10993.7
P00966	19174	26159.1	29389.6	22729.2	32711.5	35233.3	14205.4	16002.2	14141.3	61990.3	82762.7	71848.9	38063.2	39820.9	38030.6	41463.4	45290.7	42461.7	9722.66	11542.8	11372	41436.5	39132.1	48141.6	124390	119167	120959	159121	149349	138270	307503	264225	257328	35554.9	27133.7	24982.4	24567.6	25560.5	19016.6	36092.5	48319.6	37517.5	6232.17	3952.42	5242.93	41149.7	45140.8	50548.8	27418.9
P00995	289551	250703	219396	159427	169411	140661	243563	134396	112735	519891	465422	365335	385901	348920	413090	413763	413097	424461	475346	417249	282379	2.29653e+06	1.98861e+06	1.52657e+06	780430	802980	545900	2.35861e+06	1.75098e+06	1.71585e+06	387462	303380	173614	1.08001e+06	1.03508e+06	834711	2.57928e+06	1816483	1.24767e+06	412097	577965	352481	585900	442050	421775	658952	516499	418139	239155
P01008	31077.8	35778.5	34234.4	7952.62	6367.42	6937.57	31809.5	31851.2	33358.8	15590.9	14759.4	11964	13675.9	13295.7	13063.3	24339.2	23660.2	22712	15824	15636.5	13447.4	34562.9	25761.8	30965.3	13370.7	11799.7	13739.1	26266.5	21974.4	24513.2	19696	13261.1	15333.2	22552.3	18863.8	16021.3	126730	106238	74590.8	110870	141728	100114	57550.8	55139.8	48390.9	20945.2	17129.3	12807.7	5159.51
P01009	69193	67283.6	72373.3	6357.17	6445.61	7528.84	40004.5	38923	43057.7	33604	42320.4	38537.9	34798.4	34689	40686.3	18404.7	27819.5	26452.1	30914.1	29123.1	34316.2	75005.3	62054	67129	17428.6	15234.5	20413.2	48129.2	40176.4	60178.2	44978.7	35285.1	37258.9	61009	78590.8	66213.7	114032	160757	88042.6	375638	490327	406121	71943.3	71085.4	74217.6	139689	137570	137528	9752.33
P01011	68881.4	66838.9	88920	42314.3	38779.3	43143.2	42811.5	39234.1	43754	21327.5	17895.3	15821.2	17583.9	17905.7	17764.1	62817.6	93305.9	91583	20617.7	21953.6	24000.1	238751	177653	181386	74778.2	73323.7	71483.3	72721.4	57404.2	65751.4	28417.6	19609.1	17594.4	100814	110597	100523	126731	104215	91568.8	296731	358023	378956	70540.7	75716.6	74488.6	133002	122030	144724	12796.4
P01019	11151	17544.6	19140.3	7665.97	8595.12	10548.1	22986.5	25742.7	28126.3	9658.05	9148.36	6945.2	7728.95	7287.55	8057.54	99431.3	101555	105049	7987.77	7835.3	6816.41	71392.3	44567.7	51837.8	28384.8	26026.5	31744.2	37740.2	30333	38857.1	14126.1	16324.2	21662.6	75672.7	49599.2	39784.6	170947	219686	130100	93394.5	118304	82436.1	18767.4	23997.2	17954	47627	43769.6	44000.4	16525.6
P01023	1048.1	925.999	1319.64	575.174	595.945	632.271	874.529	981.903	845.299	9539.82	6946.55	6883.99	2688.32	1764.39	2433.16	11990.3	11610.6	14724.9	795.772	774.353	435.225	20717.4	17153.5	13915.8	5965.97	4496.21	6521.15	28891.6	35685.2	32988	13693.9	7555.89	9489.23	1498.11	3841.97	3196.29	4284.36	7357.85	4233.08	11311.6	11466.4	8872.28	5438.76	8273.3	4818.36	26078.3	23239.6	20723.8	8910.42
P01024	10736.8	10388.2	12107.7	5099.74	4565.55	5872.52	12335.8	11389.1	11885.1	24660.2	22800.8	20167.9	12069.5	11693.8	13429.4	37639.7	39811.4	41693.5	8897.12	9337.79	9109.86	31202.8	29065.8	31654.4	22309.2	17645.4	23630	83029.1	81419.4	81606.3	35545.8	32163.2	37918.6	26145.6	24741.1	22503.4	12772	15703.7	10704.7	49949.5	65855.6	55164.8	17237	20095.8	17526.7	67288.2	69734	64568.2	43467
P01031	2684.15	2486.32	1972.21	1208.25	868.761	1128.9	2381.28	1501.51	1293.07	2256.46	1459.06	1564.01	1681.88	1667.22	2224.32	14878.2	4627.62	7264.58	1503.33	1465.96	1221.85	6702.9	10.9995	4909.45	2775.18	2750.51	2262.27	4369.98	4168.89	4383.35	6074.34	977.895	4296.72	5295.4	4995.77	5618.37	18463.9	27962.1	11742	6180.05	12469.4	9240.14	6112.76	8271.79	6550.73	5968.58	6368	7228.56	1827.26
P01033	1730.6	3595.69	5865.95	1169.38	1346.37	1595.37	674.208	773.582	730.562	3519.91	3706.1	2859.89	3440.3	2662	3450.22	21766	30021.8	30465.7	23697.4	25148.9	26583	6100.86	7202.68	6661.34	6665.49	6993.66	6794.12	10342.5	10868.6	15430.5	6337.46	8652.98	15499.1	2620.57	2551.46	1522.28	6633.28	11508.2	4254.87	862.25	3471.08	411.443	2386.17	1738.9	2084.73	13555	10075.6	13034.9	1334.42
P01034	271920	278824	281091	122784	136876	127592	225480	173848	155860	251548	246806	189803	137906	150139	129479	565547	561592	529355	105711	97402.1	98911.4	1.14561e+06	772288	663926	472600	379509	423830	1.24282e+06	1040633	1.39099e+06	449856	443308	482003	386665	369341	276706	592721	570836	367196	165970	180094	180980	186636	201667	162080	561639	546174	580542	339975
P01036	62087.3	70311.3	88070.1	22441	23436.3	25672.3	191097	147945	159120	12075.6	13622.7	11862.4	4252.42	3646.76	5448.37	196771	237903	215320	7391.14	6073.59	6493.52	54645.7	49589.1	36163.4	42748.4	41312.9	40864.9	93702.2	79356.6	88255	25570.7	15044.2	15686.8	59403.3	33557.4	30567.2	332596	250474	140377	61304.2	72154.3	52521.8	59580.2	63024.2	40651.9	108960	89422.7	74756.5	58180.4
P01040	51433.8	35822.4	45791.4	150434	194215	246882	34447.4	41751.4	43194.2	97561.1	113435	110060	25386	30795.8	35784.3	248748	207913	256565	16668.3	17621.9	19138.2	1.14553e+06	1.0858e+06	977022	454460	378122	550220	472747	497084	500559	211918	168691	216362	425158	351652	372805	388173	363417	288771	220497	276743	255729	42161.5	43619.9	45920.7	285501	247292	318041	131911
P01042	1.69895e+06	2121091	2171556	1.31875e+06	1.29884e+06	1.16605e+06	1.31308e+06	1272262	1.15799e+06	1.69191e+06	1.78697e+06	1.47849e+06	735374	719421	666996	2.52626e+06	2315736	2510287	989107	883877	709448	4.06965e+06	3.14022e+06	3.25539e+06	1.95145e+06	1.40355e+06	1.59432e+06	4.34701e+06	3.96091e+06	3221715	3.63128e+06	2675015	2.83629e+06	3194067	2.87874e+06	1.91509e+06	1.46729e+06	1.99965e+06	1.11056e+06	1.46021e+06	1.97266e+06	1.14933e+06	1.147e+06	1.01358e+06	850775	3.04851e+06	2778095	2.62569e+06	2.54895e+06
P01111	658.042	871.958	1052.71	325.781	585.475	729.613	564.939	594.752	692.583	3065.92	3299.13	2357.83	1129.88	1080.91	1045.17	2206.58	1571.78	3931.84	834.477	859.015	1123.61	3335.91	2657.52	4239.09	1594.3	2138.73	1924.23	4608.62	8676.32	6442.83	5160.78	4477.28	3574.01	2660.22	2080.34	2239.66	777.568	1204.15	712.616	902.119	618.651	617.668	638.874	726.769	642.283	4531.89	4138.74	4126.87	1939.62
P01127	19182	7691.5	8385.76	1519.91	931.091	911.98	17934.9	15158.5	13129.1	3426.03	2594.37	2610.01	3195.1	2483.53	3537.56	8875.61	9776.47	11168.8	4327.87	2258.34	2102.99	35497.9	15304.9	25571.4	8924.96	6332.49	12569.5	42431.6	42001.1	34414.5	12437.7	11254	9101.07	12111.5	28121.2	20155.2	15466.8	42610.6	11435.8	4075.04	16683.8	7160.4	1792.13	3441.59	6697.01	17375.3	6888.21	9609.86	5608.9
P01130	38978.6	43956.6	44514.2	33002.5	46401.3	44462.1	44800.5	57898.4	47711.1	15760	19993.2	18556.8	16577.3	22465.5	27768.7	11247.7	15727.4	21258.1	22800.3	30140.1	32057.2	49928.6	43778.6	44879.2	25445.7	33975.5	41138.3	15437.2	38042.1	25001.5	6619.02	9296.53	24379	47891.8	42546.8	49844.2	53593.9	73509	59504.2	43547.9	54179.2	54850.7	33579.7	53850.9	41782.4	79194.7	75088	56940.7	31696.4
P01133	300953	329015	339969	235851	247251	276552	204767	198340	192107	414312	365867	363282	188596	171888	187349	436764	512589	488350	232377	234402	223741	668812	417483	490701	589919	499029	561631	2.17662e+06	1.83925e+06	1.9893e+06	940721	765822	808350	493831	490265	405829	191329	239262	156636	224982	284202	221605	307728	337745	303886	568858	572103	556029	575374
P01178	1226.42	1189.51	1296.12	1835.35	2714.23	2798.84	2929.54	4138.64	3420.62	2326.24	3372.57	2536.02	689.288	937.116	963.982	3026.43	3939.62	4213.88	410.374	437.156	351.861	3101.84	1044.39	3985.09	4524.35	5763.32	6787.8	4495.93	554.09	6597.79	7594.82	7631.57	9370.46	2553.44	2593.11	1487.72	4794.24	5948.59	7253.11	1213.75	5077.98	1089.71	1255.41	2823.06	2637.28	3590.91	3055.16	3792.82	1020.61
P01215	14431.8	16113.8	15136.8	7460.97	10225.4	11736.1	9113.43	13496.4	15722.7	7186.01	7421.71	6899.71	9532.33	9585.22	7908.31	32222.4	34350.4	33110	4349.31	3494.07	3792.29	55898	58714	45907.4	10013.4	11237.8	10282.2	89284	75678.7	58832.9	6451.37	23175.6	23672.5	143861	114555	93721	45253.5	46961.7	38421	49977.7	50683.3	45536.1	25183.1	35373.8	25154.8	21347.4	12885.8	30069	2729.11
P01225	1433.68	2852.73	1709.68	2280.06	2317.88	2320.25	1546.27	2895.72	1925.12	1603.78	13570.8	13749.6	2739.18	2556.15	2411.1	12242.4	8235.53	7665.33	2951.01	2205.54	2254.57	19222.5	12633.8	13365.1	3862.05	4801.38	2346.87	98469.2	123520	85170.8	6650.75	5801.44	3396.02	58335.3	44085.2	33235.2	5587.57	12797.7	4703.99	23438.4	19232.7	17030	6113.47	7595.76	5611.23	21405.5	17382.5	15953.5	5351.63
P01229	2248.22	2858.56	2456.13	800.308	885.936	700.894	2738.79	2737.36	2392.13	1923.19	9368.82	1152.37	1064.86	1300.11	1176.38	16057.8	11923.9	14278	666.155	690.712	691.619	6750.97	12215.6	14473.8	5808.94	3055.23	3943.28	85779.9	88429.1	70281.7	5357.25	2688.4	3005.16	48425.8	35396.3	47357.3	8526.37	7613.01	3726.49	10615	13738.8	10289	2569.1	2722.83	1639.87	20536.6	19075.5	16671.6	993.004
P01258	9549.68	5964.33	6444.14	9821.86	6365.19	6751.53	12369.2	10509.7	10212.9	7462.73	7493.4	8187.37	4399.53	5137.62	6042.4	24981	30096.7	23578.7	5583.14	5504.52	5964.26	56095	38993.7	36220.6	29193.6	25522.7	32108.5	28795.3	24203.7	31003.2	38448.1	36041.8	44735.3	22444.5	29244.6	30457.4	8710.26	9616.37	7326.93	8340.67	8279.48	13696.8	10905.7	12775.1	13661.6	44886.1	39053.2	55157.3	84894
P01344	2280.49	3226.99	3924.78	4593.52	6628.49	8876.92	12455.2	14048.9	14195.1	13885.1	14858.5	10042.8	5974.46	7959.74	7456.51	79401.4	83683.3	95350.2	2714.69	3012.49	3102.32	79109.5	69279.3	64223.5	63340	44900.1	67721.1	96632.1	112473	95312.9	28237.2	24709	24547.1	67641.8	50235.4	39774.5	183647	318250	140893	22321.2	32577.9	21355.2	20866.5	21884.3	21821.7	72476	50067.5	53314.3	17350.9
P01589	32115.9	39270.9	32644.3	30631	29940.3	33088.9	32033.2	39898.5	43027.7	31915	23767.9	24076.6	29053.4	28278.7	25842.2	10770.6	5881.35	8026.14	28364	34141.4	37434.4	25671.4	23812.6	23597.5	15734.4	17748.8	19611.9	17398.1	14111.8	16440	9239.12	10428.9	11990	30277.6	23935.4	37584.2	8738.96	10524.3	9869.91	15197.7	21657.1	22718.6	21392.9	19978.2	24023.1	38313	37068.1	53122.8	15810.4
P01591	99741.4	115426	135076	92636.5	105084	126465	73171.1	74386.2	76206.4	486810	505384	496689	132959	140570	138588	302387	363742	397908	77565.3	89031.1	85904	1.10841e+06	1.021e+06	1.03168e+06	232539	259958	272582	504849	569260	485444	255632	257463	250031	542486	486737	471201	860299	978271	588649	141145	189910	146054	243167	242645	253077	1.35783e+06	1.41512e+06	1.27469e+06	303433
P01593;P01594	84288	64044.5	91499	34603.5	53520.8	44435.7	52562.5	91602.2	92782.4	81625.5	81504.3	63658	22385.7	37233.8	26113.4	607379	385952	610750	7697.23	4443.73	7412.94	552244	212483	405977	148874	119099	166474	124181	104305	78765.8	42540.6	37696.6	39011.2	310770	325670	201904	294476	444323	311007	244012	303661	179994	131374	122907	151362	224104	112292	101085	13483.4
P01619	70956.5	72577.9	117308	68659.5	93501.6	94286.6	50294.5	93692.2	91009.7	28888.6	51257.2	38874	17649	21326.2	19042.3	525155	777130	805803	6423.32	1620.7	3068.45	292087	392068	337489	97352.9	90590.6	88384.1	62697.3	55728.5	49810.2	12064.6	6255.99	2073.19	496742	149949	125240	1.73491e+06	1.16468e+06	821025	334138	300723	169021	248651	241234	177016	124150	79817.3	30474.6	11347.9
P01624	109031	147236	183589	93106.9	128334	152711	122512	162968	184401	76484.6	81666.1	75324.5	30435.1	30707.8	24450.6	646834	1.01385e+06	978556	14301.4	20179.7	20319.2	530970	669258	575076	169376	179627	155252	67173.4	108177	94825.1	28676.5	14527.8	6680.99	629717	537440	294188	2.39812e+06	2560783	1.74785e+06	349241	351523	349447	360446	404955	275907	123755	78284.6	42852.3	26806.5
P01700	1596.42	1309.61	1803.35	510.195	656.551	820.376	2353.6	1218.66	778.673	3232.98	2929.53	110.842	381.31	544.318	938.52	3967.34	8879.83	7914.21	198.325	278.823	398.211	5000.32	4653.73	5017.17	4113.94	3166.56	4161.13	5936.61	6485.81	7986.26	6242.43	5455.56	5923.39	7212.62	4351.14	3818.49	17478.3	30130.4	14038.8	16847.5	37642.4	20109.6	9085.49	14742.3	9945.75	3650.16	5527.81	8894.39	3187.93
P01701	11788.1	8239.52	12145.6	13715.4	9864.37	10098.3	10023.6	8741.4	9643.73	5395.03	8907.74	10614	2063.34	3550.34	2975.94	33147.5	39172.2	41710.7	1947.08	2206.3	1670.33	41209.8	32838.6	33056.6	10792.2	10736.9	6079.04	142640	50946.3	52108.7	39068.6	33352.4	38779.1	24101.3	19842.7	11068.9	163563	214829	143978	73860.6	96638.1	54788.3	25426.9	32986	23769.1	14242.3	29256.8	27346.2	3678.04
P01705	61262.9	21817.1	15681.1	9070.04	4449.88	6081.03	15836.5	12206.5	8992.59	4776.93	5082.29	5237.98	1842.92	4017.13	895.237	35913.4	25420.3	27388.3	2712.21	3047.66	3712.28	10514.8	7919.63	25886.8	11606.1	1624.1	1812.01	2749.02	18899.9	23305.9	15821.5	14515.9	16502.3	9144.06	33261.5	9062.96	237845	181484	293313	17839.2	47480.2	6556.91	37204.6	51046.8	28962.2	22291.6	8666.9	22522.2	2462.33
P01706	12685.6	19343.4	19939.8	1564.74	1498.52	1740.09	9773.43	11284.2	11238.7	13629.6	12066.1	10879	533.286	586.857	616.698	130071	188775	208524	67906.9	65198	60415.4	25057.7	24790.5	54841.3	2824.03	31718.1	35888.5	119128	4079.51	100338	59504.6	40572.5	61751.7	49442.4	25152.3	19042.9	22393	12981.6	16330.5	51720.5	82402.3	61434.6	25013.2	31514.8	15613.9	37600.8	31967.5	16786.9	7493.14
P01709	20214.3	26898.9	32063.6	12483.5	12651	14390.6	8081.91	8566.68	10220.7	7511.34	8124.26	6445.88	923.684	686.462	553.457	120106	180035	187919	1861.19	2265.7	2589.43	63207.9	54326.5	49346.8	13787	13636.9	13557.7	18467.2	12872.5	9024.34	14692.8	14733	15865.8	64137.3	39319	31482.4	160423	130609	50387.2	123141	170137	114833	35827.3	40815.4	27431.3	20277.6	14863	8299.88	2152.44
P01714	22709.5	17369.1	17013.1	20280.7	16215.6	17512	23677.8	19506.9	22395.1	10394.4	14675.7	10744.9	7146.79	9961.04	8756.71	99491.2	103396	102969	5651.25	5033.01	5085.05	71182.7	87915.6	85278.8	11672	14694.4	13214	15576.9	15271	14475.6	2712.31	17184	20556.8	41166.4	42806.5	24670.6	149870	215983	136273	130655	124932	101656	68434.9	67359.5	74657	21640.2	18279.6	13890.3	4387.75
P01743	197.792	527.121	11.4219	155.733	11.4219	11.4219	11.4219	11.4219	11.4219	1241.79	11.4219	1072.98	11.4219	131.637	291.101	11.4219	5632.01	7375.5	11.4219	11.4219	11.4219	11.4219	847.917	11.4219	11.4219	11.4219	11.4219	11.4219	11.4219	11.4219	11.4219	11.4219	11.4219	1047.65	4346.25	4195.36	3323.28	3126.64	1371.2	2157.69	3994.15	2374.77	3230.54	4583.87	2658.4	4546.51	4720.63	7823.13	1435.96
P01766	4547.42	3658.06	3106.41	455.158	312.707	1797.25	402.397	1786.27	1542.74	5594.77	6452.62	5739.74	1645.59	1531.87	3119.5	4330.48	8281.75	8013.08	378.261	1916.2	1896.68	27951.8	25180.3	22251.4	5587.53	4719.79	5405.64	20894.7	22155.9	27064.4	40133.5	6898.92	107844	5237.85	1700.85	1132.22	11361.9	11247.2	7164.17	12587.3	14978.4	9767.09	3962.75	2753.66	3270.14	2875.35	2374	2593.06	1302.39
P01768;P0DP03	1844.54	1446.03	1297.01	1963.89	1775.76	1145.4	211.706	1508.07	261.994	4872.45	6065.49	1958.51	781.539	1195.33	1347.66	11915.3	12019.7	10877.5	876.114	146.791	561.615	11462	5250.54	9737.68	3969.22	3035.87	4007.64	34957.1	24819.3	22712.7	15032.8	12114.1	13971	28133.8	23355.5	7798.75	18917.9	27572.1	10303.7	21226.3	29956.4	16429	11077.2	4616.33	3756.3	27329.6	14637	11222.9	11546.5
P01780	6974.61	6533.89	7100.12	4950.15	6319.51	6035.94	2870.84	4273.2	3690.52	9223.25	7941.17	12222.6	3568.27	3402.45	2109.59	28466.1	37980.8	40391	745.333	1105.04	793.769	10794.5	14233.7	13459.7	6103.93	9786.58	12197	58402.1	65105.7	60541.3	3639.55	3121.33	29583.8	12709.3	16627.1	9835.86	12863.3	62537.6	15002.8	28802.6	29027.2	38019.4	17285.9	21126.7	21102	33451.1	25036.1	23953	7825.37
P01782;P0DP04	1527.65	2934.92	1964.02	1900.89	1975.34	3121.26	710.084	200.984	200.984	1097.64	200.984	200.984	200.984	200.984	200.984	4619.52	6435.16	5510.38	668.075	713.382	200.984	200.984	200.984	200.984	200.984	200.984	200.984	200.984	200.984	200.984	200.984	200.984	200.984	147.823	6871.55	1724.17	13482.7	19849.3	9694.71	14324.6	21857.8	11554.5	6534.26	8597.35	9447.99	10823.2	10760.2	12794.7	745.135
P01833	88694.9	97491	123927	80673.8	86398.8	98500.8	66813.6	67683.4	69723.2	215444	207744	198768	56749.6	70751.5	67536.9	245461	276844	273038	37638.6	40586.2	40523.8	728092	655669	668268	183266	193522	185996	838555	708647	684232	278012	231504	218855	376847	388602	341675	371092	440039	267234	155536	237510	197222	114195	126046	120393	769356	774041	748509	303324
P01834	82034.5	110211	133824	67750.2	94722.9	61874.4	152964	160466	139290	58529	71782.3	51084.1	33262	27950.5	28858.3	665255	978390	1.13294e+06	18290.2	12049.3	10677.7	641945	473785	707099	271811	208013	285140	129512	170442	157471	90556.9	60695.6	46212.1	1.03755e+06	817976	862775	1.0435e+06	1.20824e+06	414138	503581	546328	389864	229409	164583	92889.1	420861	256018	220716	66681.4
P01857;P0DOX5	49236.5	68501	81263.2	81794.4	103320	89436.6	69690.6	96758.5	77529.6	80831.8	82535.7	58802.6	29661	27070.1	28054.2	262289	264571	250316	15344.1	14261.3	12156.4	327067	397845	298703	118023	92225	101377	112609	101465	99950.9	73886.5	54826.8	48161.5	152005	111675	97158.4	195848	228415	148678	177045	166903	164674	211031	189152	122330	337026	233036	228363	71393.6
P01859	854958	813605	840995	750525	727544	936220	314075	299648	271529	850292	789173	679171	161618	155620	180244	5027184	4914371	4.46948e+06	134895	113886	108823	1.1597e+06	943452	1.23116e+06	1.15737e+06	1.05416e+06	1.52733e+06	1.80183e+06	1.94734e+06	1.87084e+06	368349	338596	375861	2.18916e+06	2.03036e+06	1.56232e+06	2.32637e+06	2.0967e+06	1.41175e+06	3273006	4.21968e+06	4645368	1.36235e+06	1.46724e+06	1162831	5.24228e+06	2.58047e+06	2946121	871653
P01860	310442	337128	348871	262456	283246	285535	214088	220094	195704	372050	338111	277876	119258	110477	105485	1.6381e+06	2106464	1.91651e+06	80058.3	93483.1	95327.5	961722	847450	966526	483796	447739	508550	909153	852925	791294	342088	330882	320358	669948	778088	614844	1.07682e+06	1.31784e+06	788350	1.04534e+06	1.50122e+06	1.14906e+06	844298	1.00613e+06	836756	985294	864480	844838	247851
P01861	215663	217744	291354	21906.4	21015.9	24022	88938.7	79648.7	89780	14371.2	37472.6	15634.1	22270.8	21270.7	22757.3	335634	347293	355646	86906.6	90744.2	83805.9	103731	90690.6	101094	72365.8	63118.9	75322.3	113990	69472.1	115210	30246	26618.8	30812.9	65746.7	88477.2	78358	169126	194256	133036	164350	211945	187163	213498	228561	229982	211875	126659	184872	23317.4
P01871	48947.8	76178.1	91513	59997.9	75891.3	92095.2	64335.4	71905.3	80773	33761.6	40096.9	35850.4	17781.1	21973.3	26682.8	116455	145351	189306	172706	175125	179174	99791	103196	77433.3	67481.3	83965	93108.5	58624	36751.9	31607.8	61830	67953.7	69879.9	150193	136013	151432	331813	286663	270467	104738	175172	154970	143920	166514	142973	91330.2	96260.8	101901	17883.3
P01876	119628	159481	191365	60254.8	68471.2	73853.7	51596.2	56276.2	57887.3	321718	358009	329994	74543.5	76852.9	94424.8	257415	339850	353641	31863.7	33846.6	34541.3	566507	454513	597675	142100	133953	159537	329026	289879	309478	198460	163666	193307	339033	384276	383758	644012	776181	462402	217490	431408	224965	204878	209965	166818	645891	699930	747494	181579
P01892	114.193	356.251	1078.64	74.1814	186.57	247.936	193.181	373.077	269.188	656.262	247.763	508.407	1000.4	1487.27	1351.53	399.571	206.195	429.57	235.228	78.7419	62.7356	483.541	406.266	157.134	847.828	939.955	472.128	2498.79	3139.47	4352.74	1428.35	2507.42	1145.21	62.7356	62.7356	62.7356	62.7356	62.7356	2229.95	62.7356	62.7356	62.7356	62.7356	62.7356	62.7356	62.7356	62.7356	62.7356	2062.2
P02042	4532.91	4578.62	5375.76	5696.56	8168.09	10319.5	507.662	274.226	292.538	1159.47	1184.75	1047.13	512.657	784.732	682.904	25565.6	31220.5	34039.4	61.0418	64.2207	77.6633	30922.3	30416.5	28490.1	22035.5	21210.6	21398.4	33085	31124.6	25315.6	10312.2	9769.27	10099.1	6335.84	61.0418	1621.59	61.0418	61.0418	61.0418	61.0418	61.0418	61.0418	611.585	769.859	494.433	76741.4	73447.9	67637	14906.6
P02452	3956.17	4685.14	5081.28	4208.93	3612.12	5348.03	5744.53	6865.83	5535.53	12628.9	11070.3	12062.1	5854.84	5035.25	7232.2	10551.8	15940.3	14749.4	1569.44	2362.67	2004.27	44470.5	39992.1	29932.3	12568.6	15692.4	19532.6	21649.9	14404.2	25843.7	16082.4	15477.2	16314.8	21654.9	23233.9	19892	33276.2	31289.2	25055.8	5249.46	7603.99	8377.34	3802.11	5280.75	5827.06	27218.7	28166.7	31389.4	10375.1
P02458	621.177	1734.93	3289.46	2100	2272.2	2779.27	878.783	1385.89	1751.82	1420.43	1862.37	2373.46	2608.21	3210.27	3746.55	5722.82	4718.02	6770.62	742.676	950.887	1259.87	5886.02	3935.35	6178.13	3256.55	1294.09	3767.33	2870.04	4095.76	5229.61	3837.44	4513.28	3538.87	8521.82	7990.51	9032.08	6403.64	5413.74	7327.39	800.023	2740.11	2468.32	1412.44	1073.93	1516.64	7486.59	6999.77	8350.67	5059.32
P02461	22644.2	15788.7	9635.59	2715.23	13311	2557.37	58225.9	1194.42	3831.46	48561.1	55198.6	59627.4	3851.2	5256.93	3273.53	74784.1	95999.4	93799.2	1825.4	15641.5	1494.81	294470	382214	350051	71281.2	66964.2	80654.4	82536	97815	69660.7	67521.8	64623.3	264164	90268.1	124110	113422	119909	126457	104629	6001.89	10612.9	7083.26	20792	5110.33	2358.15	180186	112800	153615	68654.7
P02462	3506.85	2820.19	3360.56	1820.49	1533.89	1573.84	2291.32	2577.16	2419.92	1811.12	1865.79	1358.93	946.522	958.108	988.552	2222.35	3583.67	3958.69	1090.09	1095.24	1104.06	6658.6	4180.96	3697.13	1640.31	3721.3	2914.34	9721.19	11372.5	5177.56	6852.18	3838.4	2662.29	3739.49	3691.19	3080.41	1420.42	3699.51	1509.01	1206.28	3129.12	1575.13	3002.15	3921.09	3737.97	8516.74	6912.55	10869.6	7410.61
P02511	35433.2	21081.7	32322.2	34344.2	38114.4	49592.8	9025.96	8113.25	9270.81	51397.7	64559.6	87444.3	18901.4	23767	31439.7	22304.2	33374.8	39008.4	14729.6	11173.8	13461.4	26457.1	22722.4	19845.3	98881.1	95579.6	106901	142857	149876	178110	358487	408642	468422	34400.6	40796.6	36055.2	27883.3	68083.6	41005	14889	26268.4	21090.9	10047.3	14174.1	9544.73	23730	22304.7	39158.2	18833.5
P02533	7999.57	8316.7	8991.01	8376.33	9316.3	9703.2	15982.2	28862.4	33917.4	25771.9	27226.6	26099.5	36162.9	37552.9	37261	27921.5	27742.1	31351.4	8864.05	17857.8	20905.9	45087.6	43775.3	41752.1	36830.6	37058.5	39583.3	155811	163654	136392	53792.6	39524.2	40461.5	14424.9	15197.3	13087.4	14417.4	12796.8	9874.9	16724.4	24149.1	18008.5	6471.5	7927.98	7799.86	47293.9	47261.9	42216	22505.3
P02538	4263.35	4398.03	5857.32	3062.9	3300.05	4387.12	15991.6	18030	23965.4	36109.8	37411.4	33031.3	111446	126114	126011	22268	26731.5	29040.4	5802.01	5913.52	5686.1	74785.1	56639.3	54479.2	344878	414106	451657	3.48461e+06	2.98988e+06	2.30188e+06	1.19145e+06	1.02464e+06	865581	11154.3	9919.27	11401.5	12891.3	8567.9	7032.26	19858.8	22444.6	19253.5	3977.3	3541.05	4232.12	68174.3	63125.6	74168.6	31426.4
P02545	968.713	481.907	1138.16	1443.64	1770.87	1581.45	1599.76	1533.27	1279.33	12636.9	12994.9	11572.7	7277.61	6718.12	6788.93	5915.15	6794.85	9374.9	5786.13	6183.67	6247.21	15995.7	11301.8	15147.7	22407.5	19316.7	22729.4	67346.1	57305.6	64529.4	33312.3	30680.8	31188.5	6598.27	2374.76	5512.6	2127.48	6364	1425.33	1410.49	806.335	2089.85	2107.76	2500.3	1871.17	9526.85	8249.72	9476.55	37041.8
P02647	32208.1	42167.7	53276.6	7828.62	9474.5	10745.8	10612.3	12079	13793.5	30489.1	39154.4	36316.2	31184.4	40620.8	39770.6	39361.2	53483.5	56366	8039.46	8499.01	9384.55	33870	27625.1	24160.8	26480.9	25502.5	31441.4	56934.1	39327.4	51461.8	106325	92369.5	109702	18621.7	15556	15406.5	44745.8	51201.6	24809.4	48951.2	71652.7	57016.4	18038.7	15280.3	17019.6	63193.1	65240	64712.3	9540.46
P02649	63181.2	79361.8	88904.8	22049.8	24372.3	25794.4	64138.7	62371.4	66595.1	85348.4	90431.8	76288.6	56768.5	59432.3	60307.7	91265.9	94308.7	105411	37809.9	37295.8	37791.7	136881	110665	111585	126181	123480	135340	353984	346078	285383	577554	534710	545158	60869.9	41147.6	48776.5	109702	180983	62636.9	32599.6	47044	41009.5	40616.8	45508.1	36466.2	114585	116438	115377	25800.3
P02652	66784.6	66513.8	100854	3859.09	3927.51	5413.48	11503.7	10362.2	15169.3	22969.4	27959	29924.6	20882.1	28281.5	28983.5	16094.5	16718.7	19253.1	7621.65	7975.63	8480.53	43663.4	33395.1	18678	6717.18	7481.52	8159.26	54032.8	50803.9	52359.9	30880.8	26644.4	30098.5	26282.8	19165.3	22554	27605.2	32421.1	19319.2	85400.2	112152	80993.1	21368.7	17602	24539.5	41178.4	43706.1	46039.5	19255.1
P02655	2446.77	3114.2	2965.18	3086.67	3656.14	2621.64	3884.52	3847.53	4118.92	17859.6	19197.7	12715.7	4259	4655.25	5103.69	4078.62	12799	5658.54	521.128	419.553	431.836	16443.3	14987.1	11377.1	8032.55	4379.11	8654.96	22014.6	15021.6	12606.2	4723.42	4562.92	6156.4	9428.13	8408.38	10036.8	12672.6	8295.53	2909.73	6974.13	14073.6	35135.8	4269.04	1129.63	1194.46	33680.4	52815.6	37304.2	9265.51
P02656	7078.59	7346.01	14140.9	5286.79	5685.22	5751.32	3166.28	3347.76	2675.01	14624.2	19074.2	15107.7	9218.1	8644.63	8919.55	8991.5	22051.5	25668.2	1499.71	2473.28	2529.14	16054.9	15980.5	13342.1	20195.8	20849.4	14566.8	57360.1	53634.3	49468.5	114138	95161.5	120665	14746.2	12833.3	12355.7	154883	124802	142587	25819.2	29496.4	31645.1	6020.78	6965.29	6058.77	57720	52812	58789.7	4234.78
P02671	159913	167350	185937	91888.2	109670	119056	190443	181428	180505	247118	260258	234704	161230	168173	172250	330814	411513	360908	70121.8	71704.5	70939.2	384153	373402	395467	224140	206468	219714	465161	465601	383262	364502	314883	336103	206888	195374	190614	495867	598931	398440	290440	456101	291085	366991	373585	363344	434390	410599	462603	251682
P02675	2153.41	2737.25	3125.1	2711.14	2738.55	3202.91	6126.33	6164.21	6900.9	9872.35	11124.9	10901.5	9381.19	8785.3	9056.77	20387.3	26927.2	24504.3	2898.69	2831.46	3169.6	21470.8	17691.1	14102.4	6717.12	8837.5	11721.4	38824.5	35278.9	35124.1	26460.5	23258.2	24198.2	32569.8	32060.8	18146.2	32697.2	49462.5	15972.6	15066	25028.9	17699.5	15537.5	16271.2	12415.8	28212.7	26859.8	26344.3	19619.2
P02679	1261.21	2323.46	3040.39	1115.24	976.091	1411.75	2145.71	1559.02	5746.18	7724.02	9605.39	9230.48	5047	5586.56	6743.14	14764.8	18211.6	21962.5	2384.81	2480.21	2183.25	12041.2	2453.06	9041.62	2405.09	8505.64	4409.37	26781.7	22237.3	29728.5	29727.2	21516.4	26099.6	5192.41	4917.49	4520.89	2454.49	11413.2	3328.81	13134.2	14815.8	11201	9964.75	11535.7	10864.2	22841	20997.2	23395	13704.1
P02743	1852.51	580.007	2503.28	2094.28	2697.92	4714.28	1041.74	1498.03	2167.06	2413.16	3712.53	3433.11	2477.67	2964.68	3550.05	11755.4	9662.6	10504.1	2300.02	3205.29	3359.36	10559.4	7967.04	9517.7	5165.7	6872.32	7810.55	14598.2	10988.9	11692.3	2655.33	7573.97	8532.29	4037.08	4753.41	2963.92	5934.71	8679.17	5193.79	4641.66	8114.15	4582.98	2388.48	3580.08	3700.41	6855.7	5254.99	3361.89	1035.22
P02748	5580.14	8763.19	9646.66	8328.71	8556.36	10280.1	9330.69	9245.14	8370.12	13620.6	12506.8	11436.7	5253.08	4980.61	5251.1	45187.3	46185.3	48274.3	5258.5	4926.49	5209.16	33019.1	20548.6	14622.3	33928.7	24724.2	29879	70848.4	47267.6	50754.8	27570.2	22271.6	19722.2	28404	26712.3	19536.7	39122.3	34042.2	26514.8	30453.2	38722	26759.8	41599	40802.3	42520.2	61184.5	51922.5	51761.6	26315.2
P02749	65408.3	62538.2	63927.6	40064.9	37838.4	34723.9	28464.5	28859.7	23231.3	28323.3	25048.2	19749.3	26511.8	22716.6	19287.9	207356	171936	195071	13592.3	12611.1	10318	132176	109484	103181	76378.3	57470.7	64619.9	111343	103647	102893	39047.6	29374.5	31268.5	81289.9	77552.8	57626.2	56239.2	77466	48127.7	88571.9	107583	69595.7	39518.6	34824.3	28104.1	63965.2	62864.9	48298.4	28995.8
P02750	18674.9	20575.4	23816.6	11496	13031.6	13190.3	33672	37487.5	34523.3	4114.25	5363.07	4215.25	4286.9	4565.84	5137.05	84840.1	101311	84937.2	29380.9	31700.4	29142.2	48494.9	62523	39155	37629.7	33103.5	34784.9	22293.1	24169.6	21133.7	16390.6	5250.05	6374.88	105443	86447.9	64011.3	238689	315856	232570	153307	210135	176720	54187.8	75057	66391.8	52929.4	53809.6	53765.1	1586.04
P02751	27447.4	34655.9	37246.1	41246.1	44472	48796.6	47032.7	47424.1	46873.2	57954.1	52360.6	44633.8	31819.4	30263.3	32842.8	385252	425856	439977	24677.2	24788.9	25213.3	161593	156688	153781	62478.4	62070.6	70383.6	128069	108688	123365	57820.2	47690.7	53403.1	93847.4	94357.7	96941.9	132759	135294	98030.8	55983.8	78733.2	64956.9	54680.8	60763.9	56336.8	96246.1	80728.8	98908.8	56657.9
P02753	150114	213163	230836	178158	162429	136047	401009	392211	375577	235914	215806	183988	108647	116373	91372.6	436035	463337	378263	49433.8	49381.4	40978	474910	529408	479124	193669	170562	153905	433928	402522	327074	179158	136642	83286.6	330211	344444	206137	1643421	1.07581e+06	915290	290508	458184	265735	359366	232896	226895	229269	162523	124300	80380.6
P02760	1.30012e+06	1.35854e+06	1.45129e+06	1.16741e+06	1.34068e+06	1.42346e+06	897395	787385	807913	393648	417716	309794	341878	335071	297454	2.15954e+06	2.13009e+06	2.27301e+06	160298	126789	93387.9	2.42141e+06	1.94511e+06	2.03643e+06	1.62694e+06	1.35672e+06	1.4447e+06	622460	600389	620317	352881	288660	288492	2.73842e+06	1.6625e+06	1.90042e+06	5421350	3.23825e+06	2.91175e+06	2.00441e+06	1.81585e+06	1.59833e+06	1.50327e+06	1699804	1.31405e+06	1.8504e+06	1.38275e+06	1444121	234239
P02763	21179.8	23727.2	36229.2	9518.31	14325.2	13837.4	32460.3	32952.1	34940	9359.22	11258.2	9607.81	7376.71	7981.67	10980.9	42604.5	70429.7	82395.5	69940.8	71614.1	62321.4	30315.2	28101.4	26277.1	33259.3	34862.7	41111.8	21950.7	198693	24473.7	15463.8	17300.5	22358.3	177817	117128	110411	214394	224808	149094	270110	350197	244273	26047.7	28249.5	22245.7	27564.8	39872.4	41635.4	39069.6
P02765	1.04949e+06	1.04976e+06	1.09351e+06	543826	551846	531107	1.34464e+06	1.33935e+06	1.36492e+06	153099	152176	131264	128321	136128	107801	1.87977e+06	1.95156e+06	2.10108e+06	215153	181359	170143	1.7143e+06	1729794	1.63742e+06	742803	800118	811711	444448	485708	379809	274102	224070	231996	1.76995e+06	1.8127e+06	1.34141e+06	2.38004e+06	2.24244e+06	1.64907e+06	1.08493e+06	1.07988e+06	1.26205e+06	1.23409e+06	1.27501e+06	1.13274e+06	339235	312542	277611	233646
P02766	6645.3	9682.03	11264.1	3622.57	6221.85	6372.39	4594.92	4651.36	4281.21	13759.3	14418.3	10747.2	6443.31	7407.9	8331.44	53451.4	42352	58921.6	2841.99	2347.08	2327.23	51520.1	30718.2	32494.6	27832.1	23635.2	30057.3	30451.1	13964.2	19233.3	38544.4	43834.7	51906.5	12495.8	7995.92	18278.8	88479.6	62029.3	59229.7	44352.6	44359.4	36495.3	9446.07	11904.5	7285.92	43741.8	42123.1	54628.7	7265.31
P02768	1.75429e+06	2.12747e+06	2.24966e+06	127455	147103	161181	423338	463966	474408	562778	582970	509964	252456	278475	301204	357637	375577	435453	538613	579734	584217	769374	658751	651596	412890	411982	453832	1.09414e+06	1.069e+06	886564	762581	631483	705843	1.19712e+06	1.16087e+06	1.09527e+06	1.14145e+06	1302664	772380	10492207	14395200	11579711	862195	913289	854783	2.86044e+06	2.84763e+06	2.77338e+06	111396
P02774	51830.5	58378.3	71897.7	15510.2	18096.4	20879.6	25245.9	23226	26262.1	33153.4	33453.8	31897.4	22941.4	24524.2	29718.9	28649.9	32546.1	30242.6	16811.7	17407.6	18564.2	97458.5	82050.8	75392.1	38100.9	33718.2	43605.6	78237.4	61939.8	79021.1	81120.8	85303	102142	40729.6	39974.2	35800.4	29578.7	36332.4	25723.7	83820.8	125158	106231	30697.2	39593.8	36511.2	73265.9	63009.4	67122.2	20741.1
P02787	765810	863285	956580	183148	196226	236773	180223	186331	198135	270428	267612	228249	154569	155140	151204	521803	557640	541720	177532	180300	178027	1.64454e+06	1.51136e+06	1.50567e+06	242992	227799	257858	1.10324e+06	1.15218e+06	1.01795e+06	286955	276306	345917	511187	488193	394669	1.10207e+06	1.13038e+06	736306	8461659	10939302	8701952	493202	520282	482065	2.12425e+06	1.96497e+06	2.09844e+06	229106
P02788	535.55	2064.79	205.184	38613.5	45165.5	47832.5	20053.8	19865.6	19029.2	33929.3	33238.8	23519.9	15467.1	15479.9	18201.3	986588	1.14067e+06	1.14335e+06	5870.87	6510.71	6067.55	324234	220812	242516	18256.1	15385.2	19115.4	148177	127769	145219	22177.3	14928.4	15873.2	210061	194733	159026	132906	138506	83745.1	26287.3	42712.1	29175.3	7647.59	7841.25	5882.47	431670	395804	361732	40339.1
P02790	11098	14479.6	19635.8	4595.62	6695.38	7342.87	11174.5	13604.9	15092.9	6338.77	6888.33	6683.71	6856.37	7128.44	9659.05	20518.7	31942.9	29835.3	3283.49	3485.96	3464.88	29715	28808.1	31936.5	19379.2	18621.1	21336.3	28407.1	24243	31789	31147.5	27863.3	30811.4	31402.9	31059.5	29859	60672.5	56386.2	38692.8	71485	102418	96477.7	17671.3	20201.5	16429.6	35694.6	33172.7	35511.6	16338.6
P02792	4781	5360.18	5981.5	5764.72	7174.59	5573.17	2809.02	2431.2	1856.79	22330.1	22672.3	13904.1	2205.5	2263.44	2562.5	43050.1	15848.7	21439.4	1636.23	1565.32	1799.18	41674.9	16479.1	19501.5	13432.1	10566.1	10037.2	34735.1	17461.8	28050.4	12746.3	4763.27	4665.41	10230.4	9600.84	7358.89	5925.31	5452.83	2282.54	14353.1	25408.6	13153.2	960.339	807.166	413.074	24305.4	19732	17978.2	15850.8
P02794	4980.29	3860.55	5216.81	24222.6	21136.4	24892.1	2578.33	1626.41	2372.65	22598.4	31013.6	26507.2	3521.09	4449.78	4388.27	11229.2	8965.43	9081.38	13764.2	12873.4	13721.1	10837	12292.6	11657.7	10112	11827.3	12843.6	16197.3	14047.7	12177.8	7686.42	7677.48	11136.7	18957	4181.1	1837.47	5460.67	6685.8	4997.72	22143.1	22650.9	23981.3	768.394	930.964	1153.3	14092.3	13973.5	18399	2791.45
P02795	822.889	1291.97	1498.52	1671.29	1339.44	836.953	1439.08	1134.17	865.195	22481.2	18179.4	18638.5	4185.07	5975.61	4223.46	3619.98	3158.34	3469.1	1932.73	1862.1	2045.69	2671.54	5804.74	3730.01	4077.45	3220.11	3639.88	7231.34	13102	5270.6	4761.65	1356.05	2260.82	4494.51	5644.2	3320.98	5233.91	6941.73	7501.02	1210.11	2300.82	1795.7	1820.39	2806.9	4441.25	16879.7	11788.8	14041.7	10788.1
P02810	49559.4	35481.8	35870.8	10153.9	18701.3	15315	81445.6	61064	66485.7	807.27	807.27	807.27	1796.54	1614.72	1812.37	5090.98	807.27	807.27	1506.23	807.27	1313.83	807.27	807.27	807.27	807.27	807.27	807.27	807.27	807.27	807.27	807.27	807.27	807.27	7399.31	6423.54	6395.95	69705.8	236506	123690	23974.1	29378.8	53789	25892	48451.3	52395.1	13864.5	11026.8	15965.9	5489.08
P02814	1271.92	535.932	983.518	1025.29	1040.64	736.943	1070.85	855.357	1106.76	30.093	30.093	30.093	30.093	32.0094	30.093	30.093	30.093	30.093	103.666	30.093	37.8686	30.093	30.093	30.093	30.093	30.093	30.093	30.093	30.093	30.093	30.093	30.093	30.093	5985.07	30.093	30.093	30.093	377.71	135.142	436.089	30.093	554.476	1743.94	1290.31	969.28	30.093	30.093	30.093	4178.2
P03950	4648.67	6404.43	8615.28	7842.8	10601.7	12707.2	5048.95	6816.18	7159.24	13375.6	14230	11619.6	8591.88	10122.8	11187.6	23749.9	30167.8	32855.7	9242.63	11356.9	9672.87	15421.6	20380.5	21037.9	21671	25220.1	25190.2	16789.5	20261.6	24955.4	44562	44471.6	52762.7	11950.9	16402.2	14719.9	14631.8	8810.17	8490.18	8272.71	16106.4	5912.87	11181.5	13961.5	15147.4	38164.7	37131.8	42218.3	15719.8
P03951	2719.01	3125.03	3657.72	4198.57	4500.21	5138.88	7245.44	7262.38	8041.56	10031	11303.3	9073.13	2982.66	3192.72	3364.21	16129.6	15125.5	19641.5	3840.57	4550.73	4464.71	20300.7	13501.2	16252	10088.3	8667.95	16878.8	39472.5	40882.1	34129.4	18498.4	17581.1	27087.7	12748.1	15035.9	13873.4	4177.34	2742.57	2324.02	3220.86	6050.5	4980.56	7412.93	10813.2	9225.59	16811.8	17523.6	20775.3	15075.9
P03973	56962.1	45275.8	49156.2	50030	46473.9	45954.2	60434.2	46468.1	43710.8	57534.2	58622.7	49473.4	34871.1	36314.9	33637.5	141431	160986	125507	53809.8	48192.1	39622.7	281889	339667	223092	115677	113771	121644	160104	172076	161854	115616	87407.7	112656	73729.8	81569.9	49356.1	96877.2	140362	99776.3	15809.3	18072.6	9321.01	51739.4	65054.3	57803.8	368083	331651	348012	237678
P04004	92857.1	100286	108271	85215.1	93051.3	103825	156854	179977	179107	104058	96534.3	82101.2	69852.5	66309.6	69511.1	186867	189649	224627	60939.6	64732.8	63983.2	138118	109574	128236	138845	127365	133280	237847	219184	269778	180004	147154	155832	205321	171125	145745	121361	119946	108339	165662	199390	155756	123635	138615	122613	234137	203129	198141	148206
P04040	547.334	953.11	1018.43	709.886	1109.5	989.654	427.716	609.843	720.878	1830.71	1563.36	1570.51	1286.4	1467.37	1901.53	5483.16	3965.97	5152.69	1362.1	1944.41	2115.93	5170.86	5308.59	6325.43	3193.96	1333.32	6221.77	11556.7	4576.96	7851.78	1813.29	2990.81	4359.92	5977.4	856.07	4716.78	1673.45	1868.81	2523.05	2840.42	4704.26	3003.29	870.472	1077.03	821.218	3984.32	4296.93	7753.56	1834.13
P04066	3689.97	4758.91	6606.52	673.383	786.19	849.885	969.525	1782.44	1851.65	3453.36	9124.31	4747.96	1874.52	2928.07	2011.4	15145.1	17717.4	15807.2	1033.73	789.787	1335.49	34269.6	28243.1	25297	8356.34	4489.68	5516.72	77376.6	14152.2	29851.6	6632.55	4560.72	7460.26	21977.7	18796.3	10555.5	8963.76	10497.5	5579.69	13209.7	20797.2	7347.38	1578.63	2243.52	1924.45	13318	22257	20840.4	3875.5
P04075	20327.2	24370.3	27586.9	11132.8	13424.1	15056	15051.5	11617.6	13215.5	26217.9	25492.3	21054.9	22264.7	21660.9	20465.9	41608.6	49919.4	49744.2	46572.4	49401.3	48792.8	175616	141813	128056	112527	96650.1	120378	450287	427068	362047	137217	146563	146250	49607.4	40565.7	38280.8	47543	52165.6	33283.5	25511	40512	28565.8	18954.8	20526.5	17083.9	46951.9	40578.2	37940.8	96818.4
P04080	2582.16	2752.04	3507.41	1883.11	1975.57	3573.35	2437.91	2345.11	2918.42	11611.4	11572.8	11278.1	6475.68	6643.25	8696.78	22918.3	16894	26504.6	2854.06	3357.37	3378.72	835015	541372	577020	170702	157940	203861	671719	722442	704367	277098	252907	336539	66619.4	56053.4	51575.1	61209.3	59953.4	39301.8	6738.14	14801.6	11189	4130.04	3750.73	4144.38	39484.5	53226.9	52733.3	187085
P04083	1889.4	3711.12	4363.24	1369.82	1758.7	1233.79	632.737	846.457	783.003	19254.4	21290.2	17649.7	55587.4	59462.2	62339.4	17183.6	14609.7	17485	14371.6	15506.2	14769.7	119384	92614.9	109051	399881	406275	436841	1.5005e+06	1553881	1.51288e+06	819252	747290	692921	27059.5	23972	23036.5	12538.5	11826.7	7667.3	10072.5	13679.9	9042.31	1359.24	2233.49	1493.47	17677.1	19685	14496	118886
P04085	483.934	1292.88	1195.99	560.518	755.482	386.862	1360.76	777.176	1005.79	1364.34	925.21	1011.25	632.063	1135.75	1262	13975.8	19804	20277.3	3878.89	8435.53	5224.01	18190	13471.5	16363.7	3221.1	3106.02	8163.04	14549.1	11428.2	13449.1	5513.21	5157.88	6209.36	4160.61	6324.63	5343.62	3372.85	5828.95	1120.52	3294.56	5073.57	4712.63	1229	1694.66	1903.14	7699.57	8932.58	8505.97	4184.5
P04118	30226.9	20684.2	20176.6	29034	25931.8	26646.2	157049	125091	118636	11763.7	10396.6	10097.1	17451.3	16068.3	14186.9	37728.9	47180.4	41912.9	3697.24	2966.39	1907.56	38205.1	39524.1	28792.4	20410.7	17437.8	19300.8	28613.6	19854.1	12946.2	8762.36	6472.42	6908	102932	113840	75976.5	114405	76221	57230.8	19284.5	26278.9	12301.2	35112.2	38857.2	26880.7	17003.2	13917.3	15964.3	32399.2
P04155	102302	110741	135649	94104.8	75316.4	88036.9	105979	98336.4	104886	75243.4	81750	76015.2	60450.3	52000.1	39771.1	86287.3	89824.6	93993.4	27055.4	33816.7	36038.2	645453	741789	647571	76572.6	63568	56005.9	53121.7	61864.9	42913.5	41301.5	27415.3	15739.1	1.36069e+06	1.14439e+06	1.16109e+06	401968	349616	282085	309741	413305	358094	326013	261945	308397	139321	113424	103507	60292.8
P04156	74502	63063.1	75113.8	52435.1	44762.6	54245.1	91097.4	69869.4	65451	98655.4	86444	89743.6	51980.4	48153.4	45125.6	46900.8	53486.5	65312.9	28088.4	29569.1	28448.7	87429.1	74598.9	66945.1	68732.9	58112.7	64372	88891.2	84875.1	86257.6	67873.7	48232.6	38997.6	103015	90494.4	110751	108504	74617.8	99542.7	77572.9	66527.3	87123.7	36151.5	40407.6	34374.7	78671.9	74897.5	72947.3	63539.6
P04180	2562.84	3692.05	4013.1	1552.46	1677.71	1901.58	1875.32	1618.96	2144.37	4271.51	3241.05	3391.23	546.738	19.1293	2169.16	2175.98	4837.33	9731.74	176.107	424.321	94.2275	15204.8	18492.1	16905.3	2509.69	3472.4	6872.45	9517.97	7950.89	9528.32	5316.09	1.62153	6166.23	14912	11523.2	9096.25	3093.09	8069.02	1879.32	6118.12	10335.4	6291.56	1619.64	1523.41	871.619	13575.9	16286.2	11476.9	4886.49
P04196	5841.95	6412.43	8056.16	4864.77	5071.32	5693.18	5239.55	4995.45	5356.48	6498.64	6583.29	5220.91	5595.19	5964.25	5248.01	23073.5	26053.8	25249.8	4018.39	3806.36	4156.53	14601.7	13724.3	17954.1	12528.4	12644.7	13651.3	13560.3	11450.2	15701.7	14420.1	10427.8	10269.9	11305.1	12136.3	10624.7	11301.5	19685.9	7973.76	53164.6	57258.9	43845.3	10480.5	14769.5	12807	10763	12626.4	14074.6	13197.9
P04216	4746.45	8752.15	16258.3	4331.88	6591.64	7291.48	3322.08	8105.79	6742.1	8151.49	10678	11288	5414.36	6433.57	9026.57	30876.9	70703.5	51187.7	3268.12	4484.37	5922.88	54533.9	30171.4	25566.5	23406.1	34931.2	47203.1	40725.9	93536.2	58729.7	46866.2	40496.8	41300.9	39252.7	55929.9	48582.9	14199.9	48525.5	17083.1	37001.9	52028	26065.7	8215.92	6263.18	4951	34808.1	42315.9	37552.3	15232.1
P04217	46935.2	63549.9	65477.2	44933.9	46846.9	48095.6	59490.6	66787.5	56231.2	25500.6	18880.7	17026.9	23671.8	24759.7	24013.6	111051	99297.2	100843	41131.6	42851.6	39058.6	76474	65808.8	60297.6	51923.8	39358.4	46368.2	47008.1	35859.7	33650.1	18399.6	13185.6	10427.8	96405.3	110367	100093	191042	231216	153288	429919	618616	526905	153916	189827	126305	132885	144052	138048	13614.5
P04233	10802.2	33800.6	39497.8	9673.3	9357.79	16999.7	14434.1	32428	42022.7	2767.5	4839.5	7829.22	5331.34	8068.89	7525.12	6799.54	12590.3	19763.5	7962.6	7164.46	5633.7	7098.65	14303.9	12715.2	3151.85	10876.1	15287.9	30040.2	21664.8	22249.7	4204.8	7124.96	7556.88	30470.6	31261.8	30784.3	36499	51274.4	29178.3	55253.9	107243	46474.1	19447.2	20437.5	10567.1	26402.6	40755.8	38730.7	6204.6
P04259	4451.69	2796.73	2673.23	4511.3	7232.32	5459.84	13130.6	15633	20323.1	7038.29	8399.1	24283.7	20646.5	21560.1	22976.8	18613.1	41486.8	44641.7	1215.24	3303.62	3400.53	16729.4	21890.8	22186.8	28103.9	29696.4	37082.1	215677	224762	214960	58193.1	71280.8	66399.5	25744.3	67238.1	46982.4	13839.9	16729	10979.9	20821.2	40519.1	26832.7	3971.76	3782.42	4746.04	72534.2	78475.9	103296	18932
P04264	25677.7	33759.3	40836.7	56223.4	71706.8	84388.4	128443	220986	247958	226742	252574	240395	287060	332637	349876	224042	281012	308214	47995.6	131357	158282	169727	186079	173974	408140	380988	469015	1.57102e+06	1.8158e+06	1.60498e+06	580650	578504	615318	134166	168831	141624	77366.5	91608.7	72060.6	108351	158904	130783	33389.3	40371.4	41289.1	596346	668752	677843	134001
P04275	1599.42	1638.68	1928.73	1039.89	1681.05	2376.79	1543.02	2084.47	1948.96	2033.88	1895.23	2964.32	1380.49	1064.66	978.004	2767.35	4269.28	4203.15	564.231	1032.08	587.016	4209.57	1812.02	3580.75	2269.82	2817.55	3467.15	11534	4089.24	11049.9	4952.18	4016.79	1946.84	5789.46	5983.05	5186.15	4902.36	5320.61	5123.02	1828.72	2581.92	3423.65	2409.83	2542.15	2221.73	4477.01	5489.36	6235.05	2806.63
P04279	2997.84	61825.2	455.965	1590.98	1759.53	1895.54	1932.87	1386.6	1048.51	767.597	354.485	241.346	87858.4	93366.8	86207.9	2.75845e+06	3.07694e+06	3.59349e+06	693.046	712.516	626.593	15970.2	13275.3	12207.1	5670.4	3766.5	6863.54	6438.07	142217	53227.6	10908.2	5758.5	6344.25	8010.03	11177.7	11267.8	73834.4	91089.7	66747.9	4152.01	4156.69	1763.35	2135.33	1372.95	1895.31	36228.7	38789.6	27460.9	4516.26
P04406	107343	104781	90733.4	71829.9	56853	60461.4	64147.5	58866.8	49583.1	225263	216933	150483	110192	110823	94335.8	77548.9	104136	78773.7	97522	92759.2	75825.5	186922	116667	122115	286798	241483	238632	927550	886806	601361	653881	600514	582172	184533	189568	114466	154034	142667	88890.6	126519	178544	105248	51971	48204.2	32935.5	118102	91154.5	72056.5	127996
P04733	3566.41	1186.01	1011.87	1187.9	1123.7	493.719	1026.34	791.04	477.506	18534.7	19089.6	13030.1	4919.71	4588.26	3301.35	2087.66	1795.39	1645.52	1751.32	1074.66	796.993	2074.08	1603.35	1859.08	5628.52	2120.88	2804.91	4322.65	8599.62	10827.7	3270.78	1091.33	2021.75	3012.34	3823.78	2607.86	1776.33	2994.06	1715.07	1250.59	1207.01	894.561	1967.39	2255.29	1149.35	9099.25	8219.66	6692.71	1971.94
P04746	4317.02	9187.67	6268.9	916.749	2031.47	1800.73	1850.55	5521.3	4270.37	5843.86	16747.4	3686.44	3385.25	2680.83	3109.57	14746.2	7560.87	17764.7	626.312	813.214	509.683	34799	28258	25963.5	37190.8	10204.1	26099.1	47800.4	31895.3	35070.2	17955.7	7993.86	17881.8	93106.6	56988.4	37274.6	20624.1	12374.8	6327.51	1264.8	4590.79	5016.45	3608.49	2173.22	1499.24	27330.4	12509.6	12426.9	30682.6
P04792	22035	36195.1	46095.7	36697.9	45373.4	60223.2	14096.9	15156.7	18168.3	100419	116868	118232	43184.1	50853.9	58931.8	66979.9	89726.2	91991.9	34591.9	46920.5	45235.4	159572	146329	146940	354094	377750	432668	1.20115e+06	1.10159e+06	1.15641e+06	632645	595181	633586	54482.1	54318.7	45582.7	36097.5	40959.6	28016	43618.7	58596.2	45312.1	16121.9	12222.3	18962.5	85071	78082	78272	212414
P04899	1402.95	1519.11	1760.02	2142.42	1313.64	1814.53	1156.21	986.195	1118.25	7445.36	6570.06	4836.3	2251.93	2268.13	2315.57	4606	3785.01	4522.31	1702.14	2367.19	2083.06	4023.66	8559.72	4816.94	6359.17	5752.09	7046.87	29596.8	27762.8	47854.8	20078	15016.3	16504	2959.28	1766.55	1904.5	1621.39	881.191	1472.16	1821.77	2370.21	1735.19	977.863	801.341	824.89	7045.28	6116.63	4421.97	3859.38
P04908;P0C0S5;P0C0S8;P16104;P20671;Q16777;Q6FI13;Q71UI9;Q7L7L0;Q8IUE6;Q93077;Q96KK5;Q96QV6;Q99878;Q9BTM1	11020.7	9280.79	11451.4	7581.39	7975.85	7860.39	6614.32	7730.57	10588.8	43116	48736.7	40564.5	16860.5	13168.4	10618.9	42594.6	58579.9	62790.5	13100.8	11306.2	10089.3	83003.9	64462.3	56702.6	74773.7	61446.5	41156	336714	339275	230624	35624.2	9552.73	76449	24787.1	19970.1	4335.73	11424.3	12642.9	9616.99	10007.2	11248.5	5469.26	12533.6	13923.1	7465.93	16076	75467.7	1366.93	42668.8
P05019	3160.02	2529.84	654.58	1790.45	7220.75	1275.25	2767.44	3400.51	3228.08	1966.16	2032.18	2305.4	1020.92	1150.45	781.267	4339.76	6007.26	6894.86	896.514	1131.98	1432.27	43558.7	8082.94	13257.7	13793.5	4083.32	13303.6	22059.8	9616.01	11147.4	4961.72	40842.6	11201.6	9228.3	6991.73	7078.24	29479.8	8465.52	5718.62	1606.44	1690	4855.46	7041.04	4518.69	3565.91	24109.4	13360.9	8400.57	2129.36
P05023	5953.68	5951.05	6933.97	6013.57	7125.1	7667.37	11562.8	11265.7	12252.6	16012.9	16804	14375.5	16659.4	17460.3	19623.8	24337.7	28863.2	30542.1	7339.69	7088.89	7124.59	30041.9	21307.4	23552.4	19760.1	18382.7	21981.2	48851.9	48021.9	47904.3	22379	18846.5	22878.5	16903.9	15835	14413.6	4452.74	7787.52	3937.15	5096.68	7865.67	4896.21	6004.62	7905.7	7003.92	29954.7	27562.5	29290.4	12219.2
P05026	2066.62	2124.94	1154.16	1166.79	1380.41	1110.77	2599.02	2231.79	3028.6	6601.45	6105.8	5518.92	4151.73	3512.72	4137.87	7332.99	4607.82	6381.34	1814.91	2071.02	2127.33	20950	2059.47	9138.99	1050.44	674.9	4453.76	20191.5	15708.6	11469.3	11991.5	11322.1	11601.7	3041.04	6119.92	3828.09	3412.25	3186.12	2055.11	2555.66	3003.25	2755.83	1834.32	1017.29	1176.35	3799.57	6691.71	8354.88	4543.76
P05060	848.565	1324.68	1393.68	1049.66	1760.8	2285.07	1499.62	2993.36	4012.95	2204.65	2247.79	2506.41	2148.41	1697.15	2080.69	3537.23	8221.53	4540.9	3110.8	1984.39	2265.35	3947.04	5393.01	4356.23	6522.15	7624.29	10503.3	15481.9	11193.4	11789.2	7092.04	7458.73	6248.53	7752.14	12236	25401.4	14753.6	9816.6	3722.4	4042.67	4485.91	3698.55	7950.27	6834.3	7885.25	5326.92	4502.45	7034.82	5949.76
P05062	52196.6	59881.9	69962.3	40739.7	39404.5	49886.4	21561.2	21436.5	22492.2	75096.6	81719	73487	29070.3	33012.4	33622.2	47866.5	54293.6	52808.5	18265.2	17846.6	17192.1	70878.1	56259.1	64390.4	109318	109378	115301	157359	140462	122473	233071	226927	227700	72060.4	76735.9	61641.3	46678	67575.8	36686.4	81810.9	110870	81252.8	10273.9	12496.5	9961.96	34558.2	38781.6	35921.2	36665.7
P05067	20348.6	24714.5	30147.9	12520.6	16205.9	18947.6	18175.1	16323.5	18200.6	36596.3	34441.7	34091.6	14704.1	12993.8	19816.3	13411.4	22193.2	17346.9	15144.7	16437.5	18870.3	31634.8	46467.3	28782.5	39870.5	31746.4	58895.1	68015.6	62614	54122.2	43635.5	41419.2	55785.6	65182.6	67654.5	66945.2	11578.9	27350	7025.79	28033.3	81823.4	57217.3	16482.7	19547.2	15654.8	56775.3	51484.2	50915.9	24509.2
P05089	1114.57	1090.94	941.054	740.569	1047.35	1453.73	1433.25	1673.03	1671.64	3854.75	3293.57	3579.3	4663.53	4608.86	4997.82	7361.69	6974.41	7437.21	1075.07	1901.7	1942.43	11048.4	13698.9	14221.3	4661.65	3770.49	5195.38	67707.8	76566.8	91771.3	8962.83	6092.02	8962.87	9990.85	9943.44	9730.55	3583.34	4218.89	3126.22	21506.6	35695.5	17760	2686.38	3809.49	2862.4	11866	11488.8	11946.2	66778.4
P05090	1.77456e+06	1629583	1.62724e+06	2.22775e+06	1990301	2.20199e+06	1.51415e+06	1.20728e+06	1.21256e+06	1.31262e+06	1.22794e+06	1.02547e+06	748464	715665	652686	3152126	3770468	3841816	765581	782796	717524	3246160	2592426	2.4102e+06	1.38788e+06	1.37381e+06	1.40054e+06	1.83969e+06	1783022	1.90708e+06	1.02876e+06	798529	895802	999455	968248	851153	2.42695e+06	2917719	1.74755e+06	1.12675e+06	1.37389e+06	1.02252e+06	1.1516e+06	1.10781e+06	1.04458e+06	2.18949e+06	1906029	2.09924e+06	308842
P05107	1032.71	1212.42	943.736	661.64	1068.23	894.338	1320.73	1030.91	1474.85	2449.96	878.763	2333.9	1374.11	1548.81	1638.23	4460.99	6249.51	2900.42	757.085	955.696	894.915	4907.54	1859.87	5519.98	1068.87	5202.19	8649.91	10133.8	8370.05	9425.77	9022.53	7154.83	10392.1	4374.96	4568.41	5876.45	2853.61	2605.62	5566.73	3149.35	4132.4	4692.5	2674.36	2609.46	3424.74	4706.65	5090.4	5849.73	4312.61
P05109	803.384	96450	110576	1117.51	817.487	1201.08	118643	621.79	560.674	2836.99	2179.25	1520.59	5075.26	4536.61	5265.24	7187.04	211859	6327.41	375.623	93.9767	255.555	148371	161112	212998	827232	866124	806683	4.06568e+06	3.23719e+06	3.25837e+06	1.29127e+06	1.08335e+06	1.03909e+06	50964.2	32513.9	22637.6	15273.5	20471.2	7786.67	17358.2	36171.5	31185.4	3968.68	2833.77	1953.37	7707.43	11567.5	15256.9	258661
P05114	454.174	514.906	502.094	628.906	282.229	394.988	317.999	123.04	349.214	1488.06	1308.03	1606.76	1822.45	1929.49	1954.37	689.954	800.285	1104.58	2374.4	1910.65	1444.13	4569.09	4073.06	4560.94	3859.79	3697.63	3052.74	7756.48	4318.19	4299.18	3340.57	5754.56	2480.69	110.204	5963.66	419.087	2089.4	137.281	1221.83	207.301	542.118	436.036	456.342	3800.6	499.118	773.196	414.323	575.035	4364.06
P05154	5408.04	6541.93	8424.83	5049.3	5453.1	5299.56	7806.3	7704.8	7852.74	11276.5	10429.9	7450.21	5597.83	5104.83	7295.7	23453.8	29284.2	31336.2	2726.03	2720.45	2805.91	25285.2	23165.9	20967.1	21898.8	13860.9	17739.5	42723.6	40136.6	42648.5	39501.4	29289.3	32562.2	16661.5	21683.3	15934.3	10089.4	11231.2	7775.39	5403.6	7672.62	8492.82	6998.56	8584.15	7555.22	46697.6	32477.3	36341	29777.3
P05155	69975.4	88241.6	104189	25188.8	28576.3	29707.7	63140.1	69903.6	68831.4	69216.4	73458	70325.8	43825.1	46528	55445.5	107791	122451	118860	45514.3	52445.2	52054.7	109757	115336	72666.9	82301.3	90057.3	74730	211083	240748	228491	166687	179025	200658	149906	200502	174329	217644	295678	225328	170183	374290	297286	154312	121099	167257	95987.4	100106	128867	55783.6
P05156	27793.6	30693	32071.8	37464.2	35559.4	55107.7	60553.8	55491	54255.2	67365.4	65719.1	64660.2	51095.4	47159.6	49762	106423	118566	112944	33244.3	32486.6	33388.9	157816	140663	153917	93701.8	97682	104884	221956	215112	207749	117083	108453	142950	152029	139262	132001	86181.5	84387.3	57431.8	98380.8	150427	99130.3	64022.9	71651.7	64507	235485	206311	233021	149662
P05160	3815.82	4622.78	4677.12	3039.11	3796.37	3916.1	3468.14	3402.77	3750.2	4735.43	3750.89	3151.77	1899.22	2049.59	2019.6	4681.04	5802.06	5666.31	1003.47	1093.21	973.92	10947.3	10396.9	9845.17	7222.13	7335.64	9035.59	24743.8	29051	27185.8	8313.69	7092.4	7293.4	3022.41	2382.53	9228.12	2336.19	2249.15	1909.3	18659.7	23845.5	20083.9	6822.19	8057.43	7228.56	26210	16553.6	16882.5	4036.14
P05164	2.0551	2.0551	2.0551	206.845	101.002	2.0551	2.0551	2.0551	2.0551	2.0551	3251.47	1245.1	773.605	627.215	749.467	2.0551	1981.69	2.0551	2.0551	11.2068	5.17724	2.0551	1905.86	2.0551	740.075	2.0551	2.0551	14949	29086.4	6355.33	2.0551	1756.42	2.0551	4828.5	2.0551	1001.5	156.604	339.351	222.992	3024.81	345.276	542.537	1725.07	1738.12	1094.09	4264	3744.62	6831.51	9838.44
P05186	3253.3	3013.92	3678.28	3073.6	5026.57	2667.57	4125.2	3579.24	3273	3875.42	2938.74	3398.41	2609.78	2497.15	1384.48	4375.02	4031.82	4847.45	1406.77	1192.05	1796.54	9576.57	1094.7	8479.37	3934.03	4092.99	4686.33	13609.7	10999.5	8402.94	9843.71	6972.86	7700.05	15517.3	77.4173	10668.6	4061.53	2941.73	3086.27	1398.7	2844.17	3188.14	5901.91	8131.3	5817.73	3615.41	3727.91	4283.11	10559.2
P05198	1190.73	1730.57	2182.26	1874.11	2356.47	2626.57	717.089	690.134	812.618	3374.71	3885.94	3319.27	1627.48	1913.17	1876.49	3825.76	3469.37	3139.18	2575.3	2693.03	2842.32	5296.38	3719.36	5867.43	7201.3	6890.9	7944	14059.7	6963.35	12526.2	14848.1	14253.2	16525.8	3840.24	3172	1495.96	3353.07	3452.91	1293.46	1446.83	2063.55	1677.82	629.947	570.877	629.7	2680	2132.01	3531.28	4930.51
P05204;Q15651	976.814	993.927	1080.93	819.867	434.249	737.089	673.367	283.08	851.094	3191.8	689.828	901.616	3022.29	3626.84	3465.95	3430.17	2250.54	541.712	3201.68	2900.88	2963.02	3290.25	3960.12	4581.43	2858.47	3215.02	3784.21	6121.45	5270.63	11040.2	3395.09	3447.89	2542.86	1591.07	129.928	1970.78	129.928	129.928	129.928	838.962	129.928	129.928	129.928	129.928	129.928	129.928	129.928	1863.98	11682.7
P05362	6663.21	7609.63	9287.1	6552.98	8056.06	8229.93	7665.21	8560.79	7974.7	37051.2	37042.9	31029.6	5956.01	6671.18	7526.59	9902.46	11775.8	8103.98	3253.94	4141.76	4014.42	48527.1	29680.6	38633.5	14973	8411.83	17687.2	61197.6	39808.1	43499.5	17123.6	13851.8	14691.2	18245.3	19951.3	17865.7	13805.3	12660.4	8543.87	7317.23	11312.5	7881.82	7081.54	7323.17	5889.82	32548.6	28112.7	29108.9	6031.08
P05387	1287.28	1377.2	1806.93	150.433	150.433	150.433	466.933	543.425	612.299	150.433	150.433	150.433	618.059	599.331	760.893	150.433	150.433	150.433	564.107	449.066	764.896	150.433	150.433	150.433	3683.35	150.433	150.433	150.433	150.433	150.433	3475.46	3150.12	5097.95	150.433	150.433	150.433	150.433	150.433	150.433	150.433	150.433	150.433	150.433	150.433	150.433	150.433	150.433	150.433	4381.2
P05451	238266	200540	152605	252850	167778	130852	2.37242e+06	3.23437e+06	2.39997e+06	96274.8	114189	49079	37807.5	27399.3	31476.7	966781	760680	779764	56509.7	37881.5	31447.2	669017	805232	531644	275871	169815	129463	39833.6	36642.2	26143.6	20382.8	8837.31	4379.28	2.57397e+06	1.66076e+06	968930	1.3784e+06	978724	521095	969612	1.35021e+06	1.07861e+06	322102	267303	165152	102626	69285.9	76183.5	17951.4
P05452	57017.7	55517.3	58942.4	18285.5	19790.1	20102.8	26318.1	26947.1	27898.2	51120.7	48867.4	44346.8	23507.7	23856	25218.3	54758.3	52662.8	67610.5	13691.1	15166.8	12865.9	81244.9	79906.6	70157.7	68123.3	64773	67088.5	130884	124973	115474	78548.1	71713.9	68389	77759.8	70456	53543	15963.7	19531.4	10958.5	42571.4	56262	39122.1	41334.1	40226.8	37154.4	59263.2	59317.4	64756.6	115803
P05534	795.431	831.591	1081.3	1884.45	2139.16	2825.84	2923.84	2803.59	2711.95	3920.04	4545.12	5154.51	1523.85	1960.93	2569.16	2454.19	2146.44	4431.55	11657.1	12000.2	12601.6	7042.83	5163.61	3494.58	2066.72	2675.55	3736.94	7622.3	7148.13	10133.8	4763.31	6445.1	12473.9	9343.76	14009.3	6332.94	2539.99	5106.6	5210.44	5800.93	8978.98	6731.75	12008.2	5108.62	10460.1	12079.1	15942.3	14187.5	4826.51
P05543	34083.9	35289.4	43290.8	14524.5	11878.6	12527.9	6634.81	5838.55	7013.83	11055.6	14118.6	9835.1	7981.12	6968.03	8114.72	17943.6	20409.7	16946.8	23998.3	24187.7	22118.2	59897.7	57753.3	56183.7	35396.7	29500.1	28562.3	16897.3	14233.2	11997.5	15020.1	5649.93	11888.1	62383.1	85138.9	80612.3	52642.6	70785.2	44696.8	121180	234881	112154	26791.1	20715.2	25961.7	75126.9	97206.8	95661.4	3421.26
P05546	4056.3	5152.62	5801.81	1338.45	1970.1	2075.86	6912.48	9630.28	8728.25	6852.38	7516.09	5306	3425.84	2764.71	2904.34	35133.7	34157.8	34194.1	913.665	1271.65	1217.44	32487.6	48373.9	44149.4	21428.4	26063.5	28372	98319.1	63834	78213.4	26861.5	21740.1	20561.4	67647.7	23204.5	45474.1	40828.4	35679.5	38052.9	11598.8	43111.2	14719.6	1451.03	2167.85	3861.21	21037.5	17803.5	19122.2	13299.1
P05556	16085.3	21037.6	23240.5	16407	17744.4	19235.4	15871.2	18066.8	20048.1	30858.2	34241.9	29173.1	16439.5	17945	18001.8	21193.2	26986.1	23464.2	20881.1	19113.8	17491.8	52530.4	34244.1	43514.1	37004.7	39544.4	39889.3	70477.1	73361	55613.6	35370.6	24639.4	27689.4	57720.7	65748.4	57904.1	19646.7	21068.1	16120	32745.2	45049.7	29087.2	12603.3	14342.7	10809.3	88667.7	77431.6	82222.6	26771.2
P05783	640.619	796.496	802.94	2626.28	2542.2	2886.85	2627.18	2226.81	2147.13	77157.4	82943.8	79301.2	7534.5	7626.49	7441.67	6186.53	6699.05	6515.09	16879.6	17634.8	18420.6	4358.8	5132.82	9951.74	4141.5	4061.35	4722.51	16601.6	18466.9	14160.5	11213.9	9266.37	8895.72	27008.6	12545.3	2835.92	4207.63	2640.71	3286.58	6270.3	9241.05	7900.77	904.526	901.065	1114.26	3105.49	12308.2	3844.36	7708.73
P05787	4691.49	6076.81	9225.45	9313.92	10856.8	13028.7	9219.01	10098.3	10609.4	297504	348716	307262	34085.2	37760.1	40434.2	54717.9	64170.6	60365	66206.7	70991.3	72902.9	82294.4	75629.2	58827.3	31397.2	24882.7	31807.1	81037.7	109291	90463.2	87132.8	91968	105987	19153.5	32758.8	17309.6	26959.7	25026.8	19914.4	5508.34	3934.87	27534.7	4153	5677.7	5824.93	38554.4	37800.2	56333.6	54734.4
P05937	4274.3	5789.8	7176.91	1089.98	1062.6	2161.2	9573.77	10889.4	11814	2840.22	3294.07	2800.62	5970.51	7582.56	8385.34	10224	11887.8	11597.7	2132.96	1691.84	2660.4	17779.7	7589.24	14157.4	3860.07	4551.81	4580.95	15477.6	4728.07	19627.7	27248.9	4489.2	5014.8	13021.2	11957.9	9210.87	18204.3	22092.4	13459.1	7868.25	12464	7771.45	3939.89	4150.55	4246.17	10931.9	10665.7	11126.3	5878.57
P05981	2246.46	2426.15	2816.97	1478.35	1824.24	1939.55	1879.88	1743.16	1831.86	2571.42	2251.08	2192.38	1170.79	1243.2	1312.7	7948.27	8816.31	8764.95	705.474	686.11	786.154	11716.8	9682.53	6705.29	4309.99	2897.39	4663.21	18692.3	10442.9	17002.4	2756.17	2800.43	2746.41	3309.02	3858.29	4600.42	3662.34	4731.47	3768.29	1331.45	3107.25	2680.79	967.367	1095.84	1038.59	5029.01	5119.82	4738.96	3616.02
P06213	1232.59	1727.48	2500.62	121.043	1170.1	169.413	2564.76	3674.16	3951.62	1803.54	2390.01	2654.99	1524.26	1334.88	1369.83	877.831	621.74	1069.32	768.852	1081.49	1131.07	236.471	348.389	335.825	2172.04	2349.66	2306.37	4573.76	4679.58	5011.52	4299.92	3183.92	3930.55	85.4482	4136.79	6586.96	85.4482	85.4482	85.4482	2930.63	4266.03	4344	85.4482	85.4482	85.4482	3666.28	85.4482	85.4482	3848.81
P06280	8325.15	11443	11990.8	998.76	1199.75	1796.69	5188.31	6496.25	6304.77	11950.9	9880.56	8370.53	3575.5	6085.44	5515.35	17208	20197.7	15343.1	899.611	854.419	892.349	46912.3	21888.8	31646.4	9088.45	13554.7	11968	48413.6	54626.2	15421.2	10273.5	7279.03	8371.71	25390.6	8504.99	14692.2	3503.72	23228.5	2215.92	7667.22	15567.1	5609.96	1877.15	2278.96	1776.71	20968	11584.7	15812.8	4197.59
P06312	16265.8	15067.5	15688.4	14595.6	15686.8	14788.9	20823.4	18548.8	18156.9	15435.1	14817.2	13243	6885.56	7070.81	7353.03	79553.3	69399.8	78428.1	10731.7	2244.89	1919.14	42339	50017.4	36448.2	32176.7	27390.8	32804.4	36659.2	38293.9	34732.2	6895.37	26757.1	25862	84680.6	69771.3	79266.1	133940	140858	83932.5	64028.4	102293	58826.7	55771.7	53997	47706.9	34542.2	32032.5	32248.6	17925.9
P06396	267168	367174	401589	328945	342352	353563	375719	377712	405394	132012	128506	125578	96655	99711.3	102340	816393	883342	922816	137005	131448	123709	1.10289e+06	964790	1.00887e+06	363015	305171	335755	298213	304460	298488	233845	190282	198736	699381	675935	547070	2.8073e+06	2.04801e+06	1403061	996874	1.45104e+06	1121744	928794	720497	703942	480498	409916	433019	138310
P06454	775.895	453.605	729.233	9911.61	12513.5	12349.1	2130.55	1532.91	3009.06	4139.17	7002.77	5454.44	1717.95	1421.94	2881.63	23478.2	26531.2	28660.5	3375.22	4563.75	5572.76	6665.76	24960.6	9747.24	2265.56	2949.66	28205.7	7932.45	56547.9	65423.9	2050.39	41830.7	45351.8	162.605	1077.57	162.605	162.605	162.605	162.605	162.605	162.605	162.605	162.605	162.605	162.605	162.605	162.605	162.605	5185.31
P06576	1349.15	955.044	1219.94	825.678	931.46	1149.66	884.196	819.21	961.071	17583.6	19468.2	16748.6	8586.69	9474.09	9507.33	7997.09	10448.3	12006.6	3848.4	3869.22	3743.99	2437.2	7295.3	7892.71	7222.62	6504.23	7558.1	34678.1	38523.9	32575.7	24934.1	19339.2	18322.2	3666.34	2.71715	2860.98	3406.19	2523.21	1817.42	1862.81	3367.74	2392.38	453.908	500.371	536.82	5155.11	7148.61	8155.43	1312.16
P06681	11260.4	39003.2	21420.8	16307.6	10765	25131.1	12961.1	10325.4	6833.86	10668.9	6982.87	6138.46	8141.4	5121.84	4611.87	20363.7	15550.5	31720.4	3868.77	2803.11	2206.04	42766.4	41785.7	47747.9	109318	5573.52	43979.6	60146.8	63937.9	62843.2	40866.6	87425.4	44961.2	24606.7	22521.1	31895.8	38842.6	30755	43209.5	98054.2	53334.2	21167.9	32841	11961.3	12420.1	15070	7568.94	43842.2	2016.05
P06702	1495.59	4254.99	44914.8	2369.82	26458.3	1114.66	4831	66319.9	67984.2	63650.8	62698	2774.84	3916.56	3348.77	3947.31	80645.4	7419.18	85808	542.014	1988.81	1277.01	68136.3	69043.8	77553.1	526784	589251	695643	1.72892e+06	2.21389e+06	2.23833e+06	741342	843986	923815	34572.2	44928.2	20049.4	36772.6	46335	27633.1	28737.7	16092.2	19538.4	12337.8	4001.53	5779.25	91646	83254.6	85799.3	163159
P06703	51905.3	59090.5	65709.4	7660.71	9701.07	8875.26	13798.7	16812.6	17474.1	51722.5	48962.7	44014.1	23208.3	26091.2	23567.1	12851.6	16483	18921.2	11309	15931.2	14800.7	30088	23821.6	30752.4	18079.2	14074.8	17434.8	46938.7	55205.7	50559.1	46665.7	31420.1	45685.4	36226.3	26568.9	44545.9	20620	31834.8	10584.1	63095.7	38499.8	82608.7	34171	49590.4	63616.6	36892.4	24952.7	31612.7	19550.8
P06727	45619.3	57134.4	65178.6	25172.2	28760.4	30142.1	16542.3	18573.8	18035.6	21977.7	24366.7	21971	23347.2	23119	23225.8	67804.3	95522.1	100748	11504.1	12246.8	11804.1	38086.1	42616	33453.6	74013.7	75933.9	82444.9	80729.5	98817.1	61720.8	444994	421183	355943	33176.2	33935.6	29681.2	93630.5	101689	59332.2	41513.5	51036.7	43540.1	20521.7	22150.5	21189.2	67742.7	68005.3	65411.1	7184.62
P06733	18146.6	24034.9	28539.1	13464.2	15612.4	18511.8	17497	17757.3	18988.6	44997.8	50617.2	41871.4	21819.6	27017.4	25272.1	37272.3	39854.1	49638.1	22689.4	24572.8	25426.2	101306	111614	105084	59449.8	63235.7	76264.2	180375	160534	149209	140743	118440	140908	37029.7	34979.4	37852.4	29618.2	34652	24203.1	23858.5	38967.4	29830.1	13117.1	15785.7	16203.4	51512.7	48695.8	59439.6	40449.1
P06734	29905.3	29866.9	38031.5	36838	41165.2	49994.6	20292.4	17235.8	19875.8	15038.6	17376.4	15141.3	4183.38	4121.63	4232.34	15667.5	21033.3	18486.8	4058.06	3832.34	3988.41	44283	42190.6	38805.4	10502.5	10438.7	11669.1	13728.3	14320.8	6893.24	14132.6	11306.2	12014.4	82876.1	63627.7	56959.8	8799.96	7603.25	5645.66	26647.8	32850.5	22768.4	20746.3	22927.1	21480.7	38563	35990.6	32552.2	16089.4
P06737	448.743	1357.52	1026.74	462.781	190.811	862.492	1328.25	1167.17	1169.63	1196.42	1386.99	991.293	1134.63	486.132	404.083	3189.4	3605.17	3899.15	1596.7	1568.8	1153.25	2051.51	2067.15	1785.08	1859.82	1432.08	2250.9	6877.23	4626.7	14349.5	2804.65	5339.12	5814.74	38.812	38.812	38.812	38.812	38.812	38.812	38.812	38.812	38.812	38.812	38.812	38.812	38.812	38.812	38.812	2365.71
P06744	1113.04	2041.55	2721.01	1471.83	2022.07	2397.6	1834.45	1999.58	3179.93	5994.53	7151.54	5200.8	3851.21	4929.54	5303.27	6122.36	8418.88	5880.87	2979.16	3792.32	4005.62	7600.98	7630.48	6255.27	6546.54	8586.08	7601.14	28270.1	25947.4	41866.7	19510.1	17458.5	34506.1	5027.27	2620.99	3185.19	2654.68	4528.29	2396.11	2557.32	9166.03	3286.38	1239.86	1786.24	2469.87	6724.75	5281.11	14547.1	6552.38
P06753	797.477	2035.73	1133.17	828.146	1669.81	2007.52	747.184	988.415	1964.71	3093.65	2883.13	4093.15	2565.72	3081.08	3676.32	3281.63	3250.35	10402.6	1985.12	1825.12	2532.3	15312.5	10212.1	19393.5	11921.8	13019	15490.5	19138.9	16580.1	20224.3	10395	10061.2	13948.3	9821.35	12850.6	3655.94	3743.05	3367.4	3302.88	3178.71	6771.81	3773.53	1282.12	1292.41	2245.41	11910.6	2346.69	6864.63	17798.2
P06858	2098.61	2727.62	2745.07	1518.96	2532.52	1724.2	2451.6	2933.93	2740.1	5251.86	4680.1	4462.4	1136.68	1057.42	943.467	6483.74	7812.88	5137.72	1979.21	2249.56	2158.03	12829.9	5690.45	8118.75	5548.89	4715.53	6068.23	18094.4	21248.5	14498.2	9670.9	10197.2	9002.89	5947.68	4153	1783.62	6592.49	3284.1	2001.53	2604.87	7181.97	2025.55	2999.38	2103.53	1327	7894.99	1568.97	5038.1	3311.79
P06865	2119.95	2518.09	2598.53	151.612	1006.08	1195.42	1045.01	933.784	575.759	2657.33	1820.05	1475.66	1565.72	953.126	789.937	8852.91	7664.11	7991.68	325.982	779.506	309.864	18574.7	7441.88	4910	7195.61	3296.68	3730.23	14238.1	5679.43	12951.8	4892.16	2461.5	2926.36	4344.29	5804.01	5645.06	2558.26	1982.97	922.279	3562.76	4562.16	3119.73	879.694	1377.09	622.563	7077.31	5766.47	5905.01	3037.41
P06870	102402	124459	164361	42533.4	50372.9	57972.2	303659	334546	339930	139629	108753	88237.9	129985	128556	159141	204809	227391	234149	58764.7	55880.7	55364.1	583354	471828	379791	198513	183340	226532	2.11364e+06	2165115	1.89954e+06	1.00528e+06	894317	890079	458695	358365	360844	99663.5	133326	68214.7	30042.3	46626.6	24541.9	356130	376733	336260	131989	133277	132720	38570.6
P07108	6397.12	4522.41	4822.25	3322.68	3242.75	4271.7	4714.36	2128.93	1681.22	5870	4179.9	3937.53	3760.09	3253.79	4021.59	9170.29	9304.33	6243.47	12088.7	11140.7	12043.8	22960.7	16906.7	10928.5	11303.2	13999.7	10004.4	23663.6	19249	10567.2	15828.4	12775.2	14859.1	3739.41	1500.68	8760.61	4382.24	2665.85	2513.43	5966.84	9032.16	4488.02	802.091	1921.38	911.886	4430.3	6762.56	5212.59	7030.73
P07148	6297.09	10441.7	10827.5	3892.74	4386.11	6808.36	1810.02	2029.72	2005.94	5871.37	6094.74	5031.5	4577.66	3310.31	3612.35	32334.7	33198.5	5527.74	3458.08	3160.28	3369.27	37636.2	39205.4	39458.3	4620.36	19961	6265.55	142287	45084.4	54233	8271.62	7304.37	9459.51	42096.7	46532.9	36999.2	35519.3	33211.8	19997.6	21410.9	50258.2	42874.3	1713.7	1865.6	2299.34	28375.5	4653.33	14044.7	1366.73
P07195	127091	111504	127954	81729.5	77204.5	94558.5	49544.6	48803.9	50703.5	165725	153491	146501	66516.9	55781.2	58871.2	63112.2	78274.3	77125.6	62008.9	55924.4	58540.4	204382	174749	193619	196004	169144	188429	339694	415642	329014	427334	394687	441540	102739	95909.5	87038.5	105373	109258	74263.9	102826	166052	142375	26782.4	29937.8	28255	87440.1	74926	79820	49475.5
P07204	45205.3	43936.4	43129	43201.3	41585.6	48528.5	40351.4	32840.8	35099.8	85161	70618.4	68691.6	23937.8	25095.9	20405.7	75431.7	66843.6	78234.5	32138.4	26230.2	21289.2	173798	93124.8	101298	63996.8	41292.3	55644.1	240371	168300	155520	90149.2	62638.9	65239.5	94457.5	65277.4	65686.2	43690.5	30275.2	20239.8	33206.7	23047.6	26663.2	30286.2	33189.4	30238	142232	130846	98841.2	62122.3
P07225	505.84	782.445	1218.74	537.876	436.754	387.135	850.744	939.536	928.383	1641.64	333.742	509.554	339.364	610.186	864.316	3134.53	3375.38	3743.72	2007.18	1949.11	1866.73	7669.81	2153.94	2816	3279.21	646.996	962.038	6455.6	10526.5	2528.48	3875.16	1910.39	2218.14	2808.34	1747.84	3988.6	4065	4454.72	2541.17	3136.51	3326.18	4967.75	1766.83	1752.31	1735.83	5383.72	2478.85	5533.99	2802.48
P07237	4705.18	4756.97	4890.8	1558.33	2527.81	2122.7	5389.24	5557.6	4169.54	11932.6	10045.2	9641.44	5053.25	3972.32	4000.21	4873.07	4265.76	5153.6	5433.78	5209.14	5220.04	12115.6	10055.8	21152.8	13208.6	9221.08	12717.1	59557.8	58037.1	65347.6	25320.3	20791.3	38972.3	7927.31	8278.12	5543.17	18284.6	20816.1	10951.3	8039.47	8762.39	5149.75	6340.14	9134.08	3814.83	7864.2	10297.9	9134.36	16380
P07288	57546.6	71771.3	78639.7	20047.7	24660.2	27460.2	6407.77	10183.9	10942.1	7330.97	7911.29	6850.68	98957	116495	133977	920934	1.40108e+06	1.21074e+06	524016	585425	543608	363087	326268	293254	9503.15	10773.3	11653.9	84828.4	18747.7	12362.3	31610.1	1444.37	29948.4	97505.7	104199	79759.2	125764	158312	84718.2	142234	178257	150278	66421.9	69616.9	60006.5	56660.7	56615.3	49247	486.469
P07305	1823.01	1010.85	1233.48	653.633	1285.74	1204.63	782.711	1050.91	795.904	2901.29	2557.61	2557.75	1784.68	1862.2	2777.83	5718.39	6064.01	10842.2	3846.75	4426.55	4993.97	8103.79	4305.5	5825.83	3871.79	5246.58	4912.5	17394.7	5969.8	16301.8	9152.73	7186.7	11455.9	18861.7	3905.1	3278.61	2050.75	2398.97	1940.2	2678.25	4339.02	540.064	1050.42	1887.43	1433.8	5377.79	5387.05	5333.82	5099.68
P07306	13868	6471.87	9302.93	6164.02	4808.78	5383.75	10803.9	6747.03	9899.06	24427.8	24393.7	21459	21361.2	21078.5	23583.8	8611.72	10991.8	9625.3	1499.49	804.671	1916.86	32183.2	30999.7	25921.4	8265.3	9343.95	14659.9	35766.1	33429.6	44254.5	17907.6	20969.5	24411.8	29609.8	49883.7	35550.1	22181.1	8586.56	6022.96	3428.14	10597.1	4750.4	1134.45	1516.86	1033.81	80883.4	80366.6	105714	33055.5
P07339	52203	64409	74220.8	15202.7	20353.6	21698.6	21040	25068.7	23990.8	49057	61583	54521.6	31838.1	35052.4	39166.7	99780.6	100281	121906	10842	12006.5	11900.7	224435	229466	246250	57799.5	58760.7	56206.1	242032	237423	222915	63998.6	53043.7	53511.2	143825	141482	136148	84531	132992	74527.8	121250	185960	145439	39342.9	44091.9	37855.9	197562	206695	193777	80990.3
P07355	2365.05	2901.14	3694.79	2972.45	3521.87	4203.01	2043.66	2673.98	2999.85	16663.4	16789.6	14726	17932.8	18977.9	23375	11044	15860.1	17485.2	7426.97	8747.32	9249.17	33626.7	30692	32157.3	90951.2	104475	122117	256860	317375	331796	118846	118094	115107	17744.5	17512.2	15506.7	19251.1	19058.6	12467.8	7963.77	12806.1	11507.5	4105.33	6431.73	5012.13	25595.7	27012.7	32147.8	80351.4
P07357	2583.47	2600.51	2512.09	1527.72	1638.66	1484.61	1578.12	2469.84	2556.81	3560.4	2560.37	2093.22	3101.36	2899.72	2341.07	5129.55	4293.57	3897.17	2076.68	1677.51	1561.24	7150	7466.96	5694.71	3636.97	1854.66	4443.36	12894.4	8014.66	8261.83	4655.4	3941.06	3583.1	4400.01	2508.27	3482.8	2507.75	3569.99	3156.28	9160.39	7512.36	8316.27	2789.4	3525.26	2704.3	7668.22	6338.98	7630.09	7327.14
P07358	1439.21	1350.15	1203.13	1760.36	1752.46	1848.83	2951.59	2304.75	2250.51	4701.96	4254.29	3660.1	5336.83	5111.36	4815.34	17746.5	16795.6	17163.6	1101.55	1272.46	1010.5	27114.5	9340.69	18212.9	8562.2	8202.24	10783.9	28547.7	32690.7	25573	13559.4	11345.4	11243.3	13073.6	11526.5	10395.6	5058.21	5132.36	2739.44	9411.51	10640.3	7305.82	4450.55	4785.97	4320.14	15012.1	11709.2	11588.8	12049.9
P07360	842.059	1132.61	1045.28	252	439.068	391.58	745.72	898.3	677.023	3269.49	624.288	740.558	882.828	865.03	1254.93	5042.67	4460.64	3618.42	263.711	310.545	247.049	8808.53	2924.48	12326.2	1826.43	2660.71	4265.29	17143.9	15385.6	16564.5	9421.03	6171.35	7273.6	3779.57	3924.71	2991.47	1481.87	3295.01	1170.12	3157.27	5405.41	1993.85	1125.67	1125.55	850.624	6416.12	2198.15	2414.47	2305.4
P07384	1379.47	1353.49	1346.04	1218.66	1085.34	1080.19	835.377	1398.06	774.009	5540.06	6426.38	5045.81	2482.55	2607.05	2482.01	3826.65	5969.43	5528.57	3698.29	3944.12	4034.96	14008.5	10221.3	11731.2	6247.29	3569.98	6842.37	32802.2	31554.9	30526.5	13629.9	14091.5	12097.4	2966.07	2987.1	1598.28	3252.86	3340.79	2211.48	943.409	3102.01	1585.16	1284.17	1215.97	1304.15	3785.72	2106.26	2108.75	12568
P07476	14411.6	2169.13	588.125	56.4117	3849.05	4574.31	2729.15	5831.84	1029.79	1498.35	2386.01	2205.7	3049.08	4413.64	5393.85	30807.7	5737.2	37309.9	191.26	758.364	238.828	225317	220690	215353	24445.5	18254.3	24102.1	209513	245089	238197	106814	99912.8	126518	11042.4	6582.53	8876.53	6962.37	7949.8	6813.16	4254.96	3302.81	3008.11	1231.85	520.661	1229.94	6675.07	8076.92	5421.26	67528.3
P07477	37330.9	14535.2	19521.7	6077.02	9139.49	10341.3	11301.6	7918.31	9435.57	18701.1	98995.8	80251.4	7433.68	9362.33	14331.9	85763.8	196812	81195.8	7479.67	2229.9	7043.03	374384	244257	485982	138820	182875	248920	328003	362391	347170	75899	98605.2	108625	216078	100989	144122	97226.9	97393.1	53044	34556.4	33600.9	31425.2	13535.7	18326	12344.9	215804	219707	246481	36843.9
P07478	1417.25	2727.96	2633.53	1468.81	1657.82	1732.05	6390.5	6484.07	6381.66	616.242	833.489	391.531	829.359	991.812	1258.71	6215.65	8836.25	1346.71	463.379	474.211	263.622	11597.6	1906	2296.08	844.861	418.309	543.264	694.911	365.64	563.577	757.284	491.46	308.701	18052.6	15670.7	10445	46077.1	47592.3	34560.2	5039.57	7834.95	4533.62	6237.89	5542.76	5148.98	4173.5	2742.86	2955.72	501.444
P07585	7943.47	9752.2	11286.2	2284.38	1353.05	903.857	23704	18675.4	18620.9	26217.1	28500.2	24700.8	13766.9	13404.1	9933.68	17045.8	15031	7147.21	8790.69	7539.16	4713.77	42144.4	26622.3	19312.8	16395.5	23574.2	18135.8	8547.51	27171.1	13652.3	13983.9	7818.79	15799.3	40651.8	30429.6	25679.4	7313.12	6945.66	12203.6	15510.1	17219	12842.2	3721.44	2966.33	5982.81	25129.4	25308.4	20270.2	46394.3
P07602	42144.2	52650.4	76383.5	16427.1	19726.7	26434.3	19559.8	23187.4	25257.5	46506.2	57020.1	52906.1	26097.9	28665.5	36667.3	71811.9	85414.7	108802	31169.3	31966.8	33191.2	125070	113192	116615	60237.2	61745.1	71042.7	125255	140110	123593	62368.4	64186.4	65562.7	51544.8	57366.1	54225.5	63466.2	51185.9	43457.3	61986.9	89210.3	79917.7	20076.7	27060.6	23817.9	70636.1	76047.1	69598.4	26943.8
P07686	12304	18006.7	21511.2	2679.32	1446.79	7048.92	3169.28	4473.36	5488.45	9581.29	10546.1	23036.1	7129.82	8904.42	8692.54	30444.8	32818	32546.7	9771.2	9484.52	10709.8	70131.1	75793.2	58275.4	14784.9	17002.7	17599.9	45286.7	37932.4	45836	17272.9	11512.2	22396.2	40815.4	20900.2	14209.2	9117.89	16779.1	6202.26	32784.4	18511.2	29061.2	8923.97	8957.06	6534.89	46442.5	31294.4	27467.4	11531.9
P07711	44647.2	55821.3	59179.5	31683.1	26827.4	33826.4	58988.9	52952.7	53338	76367.4	75806.5	51129.8	30313.4	29828.6	24040.2	97977.9	80655.5	83219.2	17858.5	16917.7	17052.1	157884	133299	115852	59505.9	52601.2	63443.1	159321	127241	108138	50343.3	41417.1	38086.8	130817	95229.9	89378.8	97113.5	95506.7	66730	108893	146953	118941	28593.9	33801.7	25806.5	91026.3	83865.8	81552	34248.8
P07737	4038.42	4331.04	5155.91	2878.14	2528.8	3247.05	4753.45	3921.22	4149.87	8166.84	7947.77	9843.22	3633	3432.54	3451.08	23564.8	19408.2	20991.7	3796.44	4411.69	4416.57	22136.9	27545.8	24992.7	20049.6	16651	15102.5	25727.9	36623.1	30375.7	19833.1	12954.5	19078.9	17620.4	18358.3	11762.8	192495	270860	123300	13145.6	34404.1	17292.4	10257.1	7068.29	7246.18	19959.7	19201.3	16463.2	10559.5
P07741	4574.87	5451.05	7226.14	3730.23	4492.93	4539.63	4178.43	4175.08	4151.06	35491.6	31957.4	24009.5	6342.52	4900.24	8014.19	43668.5	46650.7	40602.8	6957.92	6084.02	6795.55	47994.6	47367.1	37041.5	48160.3	53305.3	58554.4	135583	183286	156259	92483.2	99603.1	101828	18700.7	19778.5	15378.3	10484.6	17176.7	4726.06	5997.95	11137.4	6147.84	2355.84	2549.76	1881.38	39719.1	30222.9	31667.9	12231.6
P07814	522.596	926.137	387.613	508.632	505.343	1011.67	1084.76	416.281	415.76	3564.43	2775.45	1471.56	1310.1	1277.61	635.343	814.12	533.024	647.47	2680.11	2400.77	2529.96	3192.63	2303.88	3847.95	2886.82	1652.12	4063.06	1758.71	1859.45	2302.3	3986.05	909.893	3604.73	51.2017	51.2017	51.2017	51.2017	51.2017	51.2017	51.2017	51.2017	51.2017	51.2017	450.03	424.355	51.2017	51.2017	51.2017	2189.28
P07858	41958.7	37741.7	45392.8	12064.4	11662.4	12956.4	33569.1	32419.5	35820.8	73240	74377.3	65510.3	39074.8	36232.9	39089.7	43008.8	52771.6	44622	7168.98	8519.51	8877.95	107615	110609	109102	44267.3	39062.9	38828	91945.7	90603.3	93239.1	54923	69142.3	51824.5	121833	112373	69865.1	71673	61503.5	45582.6	94527.5	141847	106906	17569.2	17785.1	14869.5	90268.9	79628.8	86026.5	34803.9
P07900	2038.74	2323.16	3070.75	2154.2	1755.79	2424.9	1101.26	1303.52	1551.91	8065.84	8417.68	6161.97	2896.63	2868.59	3870.13	3410.86	4719.84	11388.6	5172.45	4631.9	4951.48	6676.54	7415.68	4476.23	9477.69	2870.35	3942.04	41027.5	31602.6	31432.1	29178.1	21150.5	23596.6	6544.52	5624.71	12308.1	3188.22	10060	3747.49	3115.52	9824.07	3569.61	1225.96	1189.25	1121.43	7144.63	10300.4	12196.4	2090.26
P07910	58.4747	96.4984	146.902	160.269	223.422	383.958	73.3565	68.8396	66.9549	2082.64	5503.28	526.16	512.883	565.676	658.109	1091.87	229.775	4.33341	1036.56	1036.73	571.016	175.477	273.177	233.145	1435.2	507.947	1662.36	9279.84	2852.74	6433.87	7899.91	2331.74	2558.82	4.33341	4.33341	4.33341	4.33341	4.33341	4.33341	314.734	4.33341	206.951	36.6221	4.33341	4.33341	4.33341	4.33341	4.33341	134.728
P07911	1.14454e+06	1.3345e+06	1.41352e+06	580072	687055	746045	1.09093e+06	1170954	1.16195e+06	4.16363e+06	4.5716e+06	3604267	1.45113e+06	1.58827e+06	1.48182e+06	3428860	3943279	4.30076e+06	785785	858128	795611	1.60242e+06	1.28316e+06	1316157	3.52962e+06	2.82504e+06	3.71122e+06	23066016	19810754	19935920	13637911	10992408	10273770	706721	644800	531858	235735	241323	159500	290496	422152	311725	178769	178533	160725	3.65924e+06	3592965	2.95259e+06	1.72674e+06
P07919	1075.07	2071.06	2930.84	126.531	84.5706	232.874	1277.89	1180.93	952.389	3838.16	3907.46	3734.38	2380.21	3178.24	3203.01	3991.06	1488.97	3524.8	1410.62	2227.53	1599.55	5617.95	6453.2	7208.85	4656.95	3659.67	4366.94	9553.95	8961.44	8813.78	5344.31	1652.94	1574.78	3664.44	2908.38	2717.55	3740.13	3009.66	94.9013	763.317	2346.97	701.06	453.033	447.918	345.381	5704.59	704.435	835.639	2207.51
P07942	7098.58	7764.57	9333.58	3908.02	4467.94	5758.24	5187.04	5467.3	5072.45	5988.58	6356.79	5190.31	3211.72	3373.58	3555.25	6681.24	5114.02	9377.96	3027.67	2739.76	2748.11	27902.7	12622.5	22322.2	8203.71	3722.2	7586.96	10592.9	33126	12773.2	3205.11	1581.54	3300.77	18107	14957.5	15551.4	8848.22	7487.22	4893.5	14309	20621.9	13803.3	5759.13	5214.17	4644.97	15465.9	10874.4	10478.5	7276.32
P07996	28282.8	25996.1	27414.2	27151.9	28190.1	27990.1	40487.9	31267.4	29004.2	63134	64450.9	47295.3	22975.4	24955.6	26179.7	69914.2	88763.9	87854.9	40840.9	43444.5	39448.9	107661	88223.1	89848.9	59859.4	57652.6	64792.1	129088	100617	96275	109059	91122.6	93788.8	112625	106394	83767.6	36485.2	41070.3	20809.1	38190.1	42986.4	31878.7	31381.7	28242.3	23137	91399.2	86921	78549.8	65109.1
P07998	423526	406889	429322	376549	362792	367823	414920	341241	340045	734631	704800	604532	602030	584201	592518	1.40975e+06	1.3964e+06	1.42365e+06	522532	448973	430122	1.28889e+06	1.22974e+06	1.10696e+06	967408	883093	958099	814952	699714	584823	860805	771088	733375	2.97098e+06	2.422e+06	1.98627e+06	738667	539860	430206	1.07634e+06	1147276	1.06075e+06	319450	288468	258018	1.42323e+06	1.182e+06	1.22986e+06	341010
P08118	388028	588071	856256	53535.3	89031.2	93138.5	38826.3	42125.6	33254.1	108389	83692.9	60242	395185	398280	540891	12068080	8630475	11460637	226955	615480	328490	2784044	1718567	1.80516e+06	9458.69	8224.32	13759.1	17553	485339	19990.5	3824.35	160681	2098.27	1.05278e+06	852468	590270	974630	585111	519086	4497.78	6268.36	3246.16	366643	368793	257700	390447	302093	195531	3008.76
P08123	20085.3	23901	29940.2	16580.4	19927	24370	25862.9	28174.7	29110.5	54356.4	59673.2	62709.8	26986.6	32769.8	34262.8	50159.1	56051.9	67928	17619.8	20577	20189.5	121883	136571	127285	87732.4	101358	115913	89739.2	97296.1	110739	114012	88886.2	136311	86891.2	83853	80534.1	102743	101118	79073.2	24131.7	31458.5	22602.3	32990.9	33612.3	35507.5	74316.9	90489.2	108650	132941
P08133	2011.2	2380.42	2785.71	2241.58	2634.58	2227.51	1902.42	1777.12	1833.9	26085.4	27141.2	20466.7	5525.94	6324.12	7039.13	16019.7	14361.9	12086.4	2520.72	2408.03	2250.13	16439.9	11190.4	10354.8	20383.2	18725.8	29716.4	36135.8	69899.4	50601	27794.5	24189.1	30637.5	11179.6	10000.3	8552.99	1599.89	1562.03	2271.75	4056.02	5041.37	2593.16	496.846	906.009	855.199	9898.36	12701.5	15430.2	6394.23
P08134	3820.73	4645.48	6283.22	3341.69	3672.96	4254.99	3867.3	3351.52	3809.16	12180.1	13344.3	13097.1	7752.04	8743.59	8517.6	16211.3	20995.3	22402.3	7370.81	8037.25	8089.11	17267.1	18596.2	18782	18672.2	20038.7	21142.7	35602.7	49101.9	53898.5	37389.3	34553	37685.9	16791.4	15570.3	13033.9	9915.17	7503.95	9859.03	6589.74	7140.49	7866.24	3143.04	3707.98	3517.54	17609.2	18286	16649.5	9343.01
P08138	33383.4	56145.1	75825	11018.8	15924.5	19669.2	35799.8	32451.5	42126.2	171192	178081	178007	12939	14743.2	16803.7	28894.5	35901.6	39008.2	44264.7	56221.2	58193.9	91171.7	62224.2	84949.9	91457.8	86758.5	122450	167007	157952	177335	131184	125393	119836	259666	181736	200838	60179.7	48581.4	34145.1	101683	161036	132898	8972.66	10444.6	10333.5	160749	148332	143396	9748.75
P08174	102000	125131	141857	125460	145418	164400	92606.1	97175.7	102538	48136.3	52380	44279.5	50710.5	53071.4	58410.1	78658.8	83931.7	95628	63990.5	64774.6	67388.7	313556	253728	274379	71009.8	65345.9	91977.3	90024.4	73034.9	96004.4	47861.2	43492.9	53185.8	136053	133078	95351.9	137227	182514	81485.3	204179	252549	195107	67145.2	72019.5	62130	111290	111835	102690	17746
P08183	3024.75	4051.71	4964.68	2308.19	3240.54	3995.72	3355	4113.84	4307.08	9737.29	9592.68	8432.11	5896.77	6478.26	6961.76	3745.59	3858.94	4274.14	2380.65	2479.44	2797.52	1700.11	8939.98	8055.87	11828.8	10753.2	12285.7	17099.1	19337.9	16118.2	24114.1	24081.7	23978.3	2247.86	4441.44	3108.21	854.99	3811.57	483.73	2315.94	2356.25	2505.37	1074.88	1230.5	1655.97	7922.46	8555.19	9764.33	7016.52
P08185	39381.1	34059.8	38543.5	3167.19	2735.95	5289.49	24090.4	20676.4	21360.2	6545.19	9840.88	5375.81	5197.8	4289.49	4485.24	7203.24	8891.71	65802.1	30551	32125.4	35503	17030.2	19606	72170.9	5081.58	7979.14	9888.41	43831.6	67969.7	42276.9	18644.7	9783.44	23873.8	60262.2	104318	82629.3	99557.2	87997.7	112561	363147	484265	579791	123404	140932	132394	19278.1	16654.6	21438.6	15815.9
P08195	2620.73	3384.57	4258.98	1560.5	1989.75	2006.7	2090.59	2877.44	2843.5	5713.06	8172.93	5512.6	2789.2	3159.85	4094.68	10867.7	7246.84	6383	966.399	979.601	1051.32	52807	18260.8	25921.5	11108.7	6273.64	10302.9	21309.5	20801.9	12059.2	8563.64	5753.33	4994.36	16384.1	10710.8	7674.23	3579.02	5122.73	1726.38	3735.21	3669.15	3564.81	1781.71	1835.09	2107.34	16954.6	13333.2	13887.5	1688.79
P08236	3142.84	5385.99	5587.65	3489.49	4336.49	4051.58	1516.3	1625.41	1442.57	24111.1	19396.7	21365	1795.61	1844.24	2272.83	21350.9	22022	28692.7	1604.94	1266.67	1623.22	29143.9	23096.6	26051.3	24097.8	12602.3	10422.6	30188.1	8946.64	10384.4	13878.4	15585.8	13746.9	9362.11	8397.84	7149.26	5553.91	7039.12	3043.02	6840.61	12774.2	4398.49	1077.38	999.586	659.875	9642.39	7730.42	7490.51	861.95
P08238	5731.11	6063.75	7518.3	4593.47	5362.78	6314.81	3328.62	3519.33	4093.4	23491.5	24523.5	20118	10413.9	10968.7	14548.5	20367.4	24042.1	28212.7	19181.3	19651.2	20050	15987.2	11758.2	15524.3	31944	37810.3	41918.1	115344	152529	100591	101896	100322	111074	2606.44	3898.1	8944.19	6803.9	14576.7	5073.04	7527.19	10606.3	6845.88	2641.73	2543.92	2659.98	16156.6	16617	22372.2	12566.5
P08246	6207.34	6012	5422.46	2990.32	4116.45	3759.8	1721.19	2338.16	1491.54	8163.63	10116.8	13807.9	6401.52	7488.06	5869.04	18644.4	8099.26	9934.91	1311.78	761.544	712.485	43548.8	34304.1	36235.8	6078.5	18281.4	6283.94	93085.4	106714	77076.3	10958.5	11875.7	8161.78	31540.2	27429.8	24665.4	9376.76	18420.7	2661.66	19663.5	16854.5	15637	11098.5	9840.54	11748.6	44928.8	31920.5	20577.4	75451.6
P08294	84431.5	82442.2	96526.6	56915.4	62683.2	73018.4	57964.8	56152.1	59085.7	88243	92731.8	85166.9	87360.3	90991.6	91978	144883	176601	187952	83220.6	82613.9	83444.3	313439	242513	243699	135203	141805	146948	373660	324744	335639	197956	169193	175621	111042	122017	103351	44614	55364.3	42804	146806	201846	167734	40578.7	50125.6	39772.6	162963	155233	145566	101940
P08311	770.576	1645.89	1150.14	116.916	265.133	1468.65	1675.52	357.13	1460.65	4374.78	4473.32	3590.91	1097.68	1424.83	1613.16	3755.35	3175.85	4889.32	152.497	320.565	137.817	1151.5	700.406	4571.34	4594.73	3873.72	4479.15	9920.94	10123.1	13675.8	807.384	8965.5	12872	960.668	4011.63	1340	1011.49	2537.68	1715.08	1234.15	1536.47	1935.3	920.271	1289.24	1428.85	2588.06	789.534	5056.67	6551.02
P08473	60541.4	64331.3	69460.5	42048.8	49452.4	54930.3	34774.2	27271.8	28369.3	98535.8	101888	92968.8	35248.4	35150	38042.7	168376	165667	178658	50681.6	57667.4	55579.7	38001.1	24932	27777.9	75282.8	75236.2	90007.4	232248	185812	214528	129874	130560	168438	28728.1	22867.3	29581.2	15163	17490	10310.8	28125.9	33520.8	27457.5	28197.8	28118.6	25791.9	66367.9	56320.5	55773.1	27680.1
P08493	5493.54	6132.48	6871.84	7846.99	7561.52	7108.5	7925.45	7524.75	6821.3	11035.1	8705.79	6427.21	5223.42	5740.78	4939.57	32329.1	29249.4	30434.8	4313.99	3714.26	3518.74	29793.1	6981.45	11541.4	17297.5	14606.7	18886.3	27416.7	13079.8	22241.9	28067.8	30306.3	22616.9	11877	14071	14849.7	36368.5	28371.7	24645.7	11485.2	12422.7	12768.5	12056.1	9855.47	10503.6	19194.3	11014	17848.5	13606.5
P08519	112517	121724	133060	69689.2	71825.1	79748.2	302376	293942	294418	44794.7	57324	49302.2	61162.2	57662.5	68417.6	110251	159039	149699	57074.2	59449.5	60088.5	285548	281746	303671	123591	125030	128892	530971	615866	599877	573768	582221	554349	304284	294557	233353	189641	214927	147802	96054.5	116919	104799	68302	89264.6	88007.8	493919	482665	466508	45810.2
P08571	307064	375347	398617	236531	275924	290180	354755	412027	399428	85672.4	87187.7	82448.9	59004.8	61503.9	66101.4	791351	1.0351e+06	1.08847e+06	161841	221982	200916	604658	517453	439561	438616	420836	483754	236479	170004	166452	151544	134899	104696	695665	673334	656635	957025	1.00551e+06	564092	534996	595669	506750	558677	679894	536945	378471	405549	374012	69469.4
P08572	75354.7	109865	130389	36511.6	43606.5	55557.7	81383.6	79895.9	90419.9	93135	93202.7	86000.7	62325.3	69100.5	72073.5	131478	117857	161313	46309.9	49996	52941.8	232388	210984	242282	133630	138142	142470	329541	322900	270874	184406	181655	184504	168216	158502	134815	111143	122145	84563	70955.3	109034	84163.8	98630.4	108309	103257	227532	205327	242873	185518
P08582	14565.4	15926.3	17697.9	12034.3	12020.9	14857.6	24146.4	24460.8	24829.7	19630.3	19621	16437.8	7970.7	8561.68	7712.3	34312.6	33254.3	35081.2	7640.25	8626.63	8581.6	57403.2	46490.7	52794.8	23706.6	20896.9	22544.8	68922	61261.3	44718.2	23483	17300.7	18586.6	26394.8	24170.9	20252.6	8857.92	11993.3	7359.22	4670.95	5844.85	4296.82	18978.8	18794.3	16582.7	54767.7	53016.2	51544.2	47433.7
P08603	8143.15	9048.61	8665.65	12895.2	12964.3	12468.2	13144.1	11771	11163.2	24457.7	21415.5	16051.7	15333.6	14603.5	13267.3	50094.2	44371.5	39860.6	7789.53	8171.62	7236.73	59718	37123.4	38094.3	33252	27456.7	27982	52696.5	36291.6	20818.5	56287.7	39017.8	44312.4	26441.2	16918	15648.2	38230	38732.3	24555.4	32345.7	42001.5	29049.8	20040.6	19957.7	15210	64774.3	53810.2	46453.2	41025
P08637	28482.2	34248.7	34096.3	21600.4	25391.8	24748.7	23108.9	20787	19024.7	47343.1	49604.9	36606	32431.6	29989	24746.2	20772.5	26783.3	26886.6	39507.8	36178	29147.3	133918	129142	102904	61041.6	66304.7	60183.6	75664.5	80917.6	78724	54724.8	55277.7	63635.4	127654	98970.2	85353.5	21260.3	10098	9091.9	18485.7	16427.7	15300.1	33748.2	29724.8	22972.9	78219.6	69225.2	76982.9	36899.9
P08670	4153.2	1663.1	1650.55	1772.25	2257.3	2686.93	2001.89	5183.07	5715.8	2408.56	1905.12	965.863	4428.39	3364.5	3560.7	14714.3	8516.05	11641.4	1513.26	2611.57	1963.67	2914.84	13109	11616.8	6917.28	6798.07	6562.43	5608.54	4300.11	4687.46	4928.49	6328.4	6828.85	3380.13	2447.4	3453.63	39103.8	56952.7	51178.3	11629.7	20823.7	11629.8	4492.4	6633.11	10193	12426.5	9564.92	15377.3	36206.4
P08697	12733.9	16536.4	16750.5	4565.07	3754.31	4749.56	12424.1	12185.8	12892.8	20856.2	16762.1	15221.4	9545.49	9278.99	10344.8	25246.6	56771.5	44575	5722.74	5029.74	7002.78	44927.2	34062.5	28760.3	27199.2	20724.7	35472.4	76446.8	57500.7	63000	19206.9	15578.3	21479.6	28516	21987.1	21934.9	20702.1	36803.4	20279.7	24550.1	35326.6	29472.4	14666.8	14243.9	9063.06	32532.5	19406.3	29975.3	28890.9
P08727	397.776	396.923	316.421	559.313	839.106	1035.25	577.336	569.455	662.261	18838.1	19382.6	15134.1	4290.5	4657.64	4487.59	5462.26	3999.15	5786.17	3612.97	3625.32	3329.26	9349.4	5555.44	6110.99	4255.22	3685.91	19861.4	23372	22907.2	21115	15141.1	10776	17693.8	49193.3	37424.8	31105.6	18859.2	21586.6	12464	419.731	20676.4	481.658	893.481	583.867	693.069	45727.2	38110.2	35993.5	2969.76
P08729	525.883	731.678	885.602	1039.94	1806.67	1428.22	1047.84	287.989	312.037	26974.2	23915	24388.7	951.825	1043.09	1084.02	4634.86	2516.62	5884.45	3038.23	2522.66	2802.37	5361.67	4701.31	4886.55	5187.69	2936.21	4544.78	1722.4	4323.08	3746.11	5431.83	2029.89	4143.78	3757.72	1083.07	2664.47	1135.46	3664.49	2560.31	1681.06	4048.93	2079.58	286.326	328.199	311.988	8704.62	5794.23	1826.94	4517.19
P08758	3484.62	5261.08	7512.73	2420.84	2671.72	3031.12	2619.55	2979.85	2922.3	16764.6	14283.6	12813.3	7302.96	9146.63	9280.2	21776.6	29062.5	27425.9	9340.24	10640.2	10765.5	19465.5	14264.3	26853.9	15604.3	10193.7	13971.9	35594.7	33440.6	53065	35593.8	21761.8	26689.2	12964.1	6525.25	6197.89	4021.73	9651.37	3397.1	6249.61	5537.01	5421.77	2067.44	2043.62	1979.92	20473.5	22969.7	22010.6	4095.18
P08779	944.493	1278.82	1393.92	803.399	817.601	1150.01	3250.45	5130.21	6481.41	2126.15	1784.39	1095.49	5236.1	4923.64	5281.81	3440.43	3436.57	3134.27	455.371	344.179	273.338	13908.7	2799.1	4152.32	9065.67	4164.3	8525.54	35182.4	49743.2	35937.3	18472.7	15903.2	17247.9	13064	11758.5	1664.61	3737.97	2557.59	3024.08	5753.32	8067.49	7495.43	523.132	603.68	809.46	22638.2	18175.4	17486.1	5357.41
P08833	3744.36	4016.95	3535.2	1809.71	1360.68	1680.59	1531.14	1099.65	1455.41	8397.23	6472.62	4903.58	3031.18	2437.42	2451.88	26823.2	23259.1	26635.4	888.653	822.723	937.847	2369.4	6269.64	10339.8	7324.87	8122.11	8823.73	18570.9	24710.8	20174.7	5052.72	4445.33	3306.93	13618	9674.62	10892.3	18726.2	11444.1	7286.64	8158.87	11932.2	8908.87	7704.41	8095.85	6917.66	11287.3	11227.1	10343.5	4814.58
P08887	11067.1	6495.43	7045.74	3387.8	5318.64	5833.15	8876.09	7276.32	7846.08	4152.81	3075.03	3766.11	1786.91	1062.5	1251.48	11067.2	13087.3	10092.1	3007.19	1954.29	1892.31	11842.9	12710.9	12732.7	6098.19	10018.1	11699.1	10377.3	14721	14452	6999.98	6230.54	5559.41	13357.1	10772	5607.3	12903.4	12437.7	31840.7	3455.06	8264.02	3947.47	4543.56	13004.7	3636.71	11869	12842.7	16343	12925.2
P09110	125.352	154.94	231.149	257.264	328.021	339.456	144.233	231.485	175.24	1918.95	1251.31	1214.66	520.731	487.711	778.095	1759.06	1679.02	1427.35	86.4477	81.1276	108.475	3106.77	2516.83	3075.55	2502.07	1510.66	1764.21	5531.07	3408.98	5325.76	2852.51	1017.48	1545.28	2187.34	4346.55	615.024	425.187	998.043	234.69	1193.37	1764.83	734.476	480.368	422.194	199.522	3477.54	2598.53	2745.51	277.4
P09210	45732.1	50893.2	56713	35280.3	33695.2	38301	23387.2	22076.2	25143.3	40065.8	39025	35505.2	20761.2	20549.9	21110.4	27630	37383	32895.7	16844.5	17590.7	15737	41354.8	29597.6	36425.3	82821.1	84937.2	88110	188023	162985	163859	153553	151854	137680	65903.7	57789.4	57148.6	48742.2	43418.2	28133.8	54781.5	67324.7	56761	11329.1	11515.1	12207.2	11567.3	13256.5	12560.8	19111.7
P09211	3551.76	3106.07	1827.36	1608.62	1603.6	599.804	2685.78	2610.01	1209.57	3216.98	2366	1105.97	2650.64	1705.61	1149.36	2807.71	6264.8	7788.62	1289.9	894.73	713.777	9406.93	8479.56	11465.4	8949.11	9168.64	2291.02	27324.1	139966	66108.5	18846.7	7882.97	3865.03	6907.81	2648.58	2452.89	3099.61	2843.22	924.076	3442.02	953.414	925.18	1938.84	1224.38	387.987	4430.21	2125.86	3201.16	6464.36
P09228	1512.32	4953.87	6946.06	656.734	1567.12	1987.1	1463.48	3329.28	2271.31	3158.93	1987.32	2213.45	1287.78	1103.38	1423.72	2028.25	845.074	752.903	1117.41	1338.17	1743.53	541.376	613.662	497.478	7385.8	3332.51	9405.39	5958.11	4730.43	5964.34	6199.38	5693.63	5825.71	179.729	179.729	179.729	10514.5	179.729	861.975	499.63	2011.29	179.729	1213.29	179.729	783.951	179.729	179.729	179.729	179.729
P09237	608.16	698.545	631.625	227.192	221.534	260.388	353.848	450.693	291.575	1575.26	1052.14	850.028	974.051	771.599	770.953	392.096	2832.95	2950.75	207.473	148.55	159.127	1934.41	1850.83	1851.63	1833.26	801.568	1815.9	2064.62	2232.82	2978.55	2456.71	1965.59	983.413	5059.44	12763.1	3610.28	1068.1	1090.84	851.049	1767.62	3549.29	2123.96	440.531	685.435	547.681	4076.22	3091.66	3368.29	1303.89
P09327	2106.32	2115.84	2670.3	2127.71	2095.51	2644.55	1273.2	1039.36	1113.19	6518.94	6699.55	6952.53	2874.47	3000.32	3372.94	5224.06	4783.52	8274.45	1510.42	1709.45	1755.18	3649.32	2585.33	6069.31	8777.89	8551.79	9618.78	16600.2	21270.3	16314.1	16336.9	15460.2	17706.7	2922.19	3102.24	3150.23	3031.12	2864.45	1630.03	2608.48	4172.06	3333.36	1241.7	1035.86	1325.04	3671.88	5717.06	7553.07	4479.04
P09382	1244.66	1161.72	745.986	268.303	344.747	258.889	790.312	632.845	580.172	1624.36	1259.3	923.361	331.645	782.702	859.687	2092.9	1623.36	1368.12	777.93	936.688	864.045	3223.51	2911.13	590.81	2398.03	1773.39	2874.29	2979.82	6734.12	3778.61	3860.44	2884.53	3163	1735.65	3166.43	2628.27	3629.38	4912.55	2035.8	3467.2	6392.79	2775.43	1617.95	1504.27	877.901	902.245	703.569	3155.32	1289.6
P09417	8639.33	6202.86	3118.4	12664.2	6904.12	3938.79	4072.25	2744.2	1365.66	8575.68	16228.2	16616.3	10712	12766.7	13815.6	9705.39	9743	8991.43	9240.32	10827.5	8691.8	27892.9	19894	10738.9	47798.7	52125.8	55332.8	90952.1	75466.3	101805	76189.9	72661	82188	11098.7	13687.2	17545.2	4358.52	9969.29	4939.72	6815	9884.23	10126.6	3640.94	4921.21	4598.12	14458.2	18026.7	18085.4	11409.2
P09467	22633.3	27533	34096.7	23886	29883.8	30909.6	9746.45	11516.7	9857.95	58316.5	59860.6	52282.8	11205.4	11253.4	13197.6	45986.7	53678.9	51212.6	8690.14	8410.62	8646.85	63800.7	44136.9	37375.9	84707.7	80758.9	99514	192271	162292	165351	201152	182246	182384	57239.9	42428.5	39665.1	21779.8	15061.1	13624.6	35520.4	56201.1	34902.7	4091.78	4938.73	4203.65	28494.8	22763.7	23157	17655.9
P09486	721.832	1243.97	1304.89	182.149	186.742	121.249	676.051	632.205	792.343	1485.2	1180	967.667	1012.86	1275.14	733.225	2798.97	3466.82	563.233	394.54	437.915	454.437	7237.51	5584.99	4207.58	2980.72	1413.59	3455.76	7582.21	7286.01	8562.56	2294.45	2995	2550.85	7559.2	6478.13	5860.05	743.882	3756.15	688.844	522.595	3105.12	697.876	1055.14	1194.11	917.99	10233.6	9298.44	1478.59	2609.15
P09525	6215.53	6547.19	7473.49	4484.6	5767.57	4694.74	3193.66	4203.98	3594.01	33535.9	29855.6	26517.8	10285.1	9836.29	12198.6	29978.4	29735.1	35654.7	3596.11	4260.71	3539.08	42373.8	23257.9	36162.7	36359.8	31922.6	42782.7	73805.8	62477.7	61282.5	28856.5	22328.6	27000.2	17496.9	15634.8	17401	4265.63	10759.3	4202.51	7392.12	12268.5	6605.43	2647.31	4051.59	2211.72	16986.1	19673.7	12011.7	11163.4
P09543	2899.41	2642.49	2684.43	1963.86	2615.95	3125.3	1641.19	1612.08	1768.31	8483.21	7760.34	7416.83	2916.14	4021.33	3397.88	4976.77	4907.12	3812.35	4605.84	4939.94	5663.28	5863.92	4353.92	5761.82	6453.67	5997.34	5508.53	10953.8	12466.4	15449.7	17366.9	14126.9	16209.1	3644.65	4623.42	2191.48	5770.21	9462.68	3672.81	2050.41	3674.13	2610.12	1950.19	1887.73	1602.97	2921.89	2942.11	2265.79	4446.14
P09564	61100.5	50728.8	44456.9	36233.1	31588.8	20548.8	33298.3	38495.7	27309.7	115391	100629	57845.7	27627.3	31358.7	19669.3	191144	176888	266062	12628.1	9308.07	6605.05	187734	121234	164727	72166.5	55411.2	68186.7	278522	299314	217967	165633	100127	103692	151132	137322	494187	31218.6	28411.7	15963	19799	73261.1	13564.4	14195.2	13507.3	14629.3	201068	245046	163463	90258.6
P09603	100147	110444	144050	31437.5	31647.5	44751.3	207495	203892	240113	129342	165882	147146	60018.1	71389.1	72862.4	196021	209965	235769	60779.4	56900.1	46153.2	436705	488278	442179	295366	287043	303625	488983	535245	537396	209122	161487	227680	470351	350042	325046	218089	194805	128829	179755	294720	163007	20039.3	23120.3	22962.6	437083	501167	589192	333874
P09619	5532.6	7144.86	8603.83	3720.88	5195.46	5415.15	4805.84	5599.59	5770.86	3701.5	3752.99	3453.06	2817.01	2871.96	2588.54	3963.78	1621.4	11373.2	2855.86	3826.06	3521.4	11023.9	4696	14979.8	2882.55	5962.23	3771.64	3691.18	7874.98	9945.08	2801.62	5765.74	529.429	8897.03	9224.76	10941.6	7924.69	5704.18	4813.15	7431.43	6602.65	9627.4	6372.92	6649.16	6228.21	5791.02	5833.8	5933.25	2456.15
P09668	11441.9	9943.78	10000.1	2383.61	1955.5	3115.68	4594.47	4642.81	5013.86	5259.15	5121.91	4244.99	4878.59	5437.96	5403.54	10210	11034	13909.5	3269.39	2916.16	2846.04	18334.5	18894	14034.2	5577.62	4754.71	7089.2	24913.8	21098.7	19134.7	8567.79	4884.89	10560.4	12303.4	10779	12275.3	5772.09	4953.66	4977.89	12401.6	14232.9	12127	4752.82	6050.42	6251.25	16229.2	12801	18735.2	11007.1
P09681	311.11	311.11	311.11	311.11	311.11	311.11	1253.71	311.11	1295.43	311.11	311.11	311.11	697.904	311.11	1038.07	311.11	311.11	311.11	311.11	311.11	311.11	311.11	311.11	311.11	311.11	311.11	311.11	311.11	311.11	311.11	311.11	311.11	311.11	11854.2	17739	13152	67703.5	48370.3	37375.2	311.11	311.11	311.11	318.559	5052.71	3365.66	311.11	311.11	311.11	311.11
P09758	5590.25	5549.7	5270.18	4074.71	4446.1	4467.19	6398.09	6596.6	7140.37	24073.2	23397.9	19092.3	7826.62	8217.54	7702.51	19927.4	24507.4	32796.7	3518.82	3409.66	2937.53	64600.4	46776.2	41149.1	43069.6	32716.4	40215.3	123727	91930.3	101394	48964.9	31564.7	30503.4	51635.6	43017.4	31311.5	15609.3	24019.4	11265	4711.65	8063.78	4986.86	6897.73	8210.4	7484.65	58629.2	48494.5	43496.3	27791.4
P09871	3190.97	4554.95	4943.94	1795.4	2337.09	2073.83	3009.11	2930.43	2882.72	4109.97	3786.4	3558.92	1686.68	1466.9	1666.87	8615.72	6528.14	6913.4	1970.23	1549.44	1333.18	6929.46	4248.12	6610.95	4232.6	3454.35	5369.33	2312.04	4117.01	9433.75	7453.3	9303.12	7349.92	12200.7	5676.76	6751.74	10974.2	5935.37	4516.71	10535.6	12005.3	7462.39	4209.89	3879.71	3238.28	9129.04	7435.74	7193.2	1639.95
P09923	10530.9	9891.13	10777.8	1361.17	956.881	1083	3936.21	2749.67	1893.84	1628.14	1838.95	947.686	1712.54	1119.93	1235.24	1043.42	2810.3	7833.32	858.802	840.659	619.265	8534.8	9646.66	7939.34	5334.36	2014.11	7406.35	14326.8	8615.5	10762.4	7929.01	6350.57	9979.52	4236.64	6607.02	12484.6	212.386	212.386	212.386	1242.7	2965.08	3991.38	806.752	212.386	212.386	7299.97	9381.17	212.386	212.386
P09936	5099.78	5584.78	6376.25	2844.4	2877.32	3420.04	6292.28	6683.44	6754.1	10933.4	12993.7	10755.5	8881.54	8918.45	10004.1	5879.26	16047.2	18898.3	4702.45	4846.34	4684.81	27181.6	28159.1	23216.2	18975	16209.4	7669.65	49477.4	77388.8	69721.4	23410.9	8740.15	8795.71	38806.9	31989.4	14168.2	15619.6	20643.2	8235.56	5033.42	2757.3	4322.65	2388.85	3015.2	2117.55	23362.2	24871.4	22500.5	13306.9
P09958	3484.52	3148.66	5476.91	4295.44	5212.22	5942.21	5352.1	6446.35	6672.72	8016.48	8765.14	8062.41	5411.62	6700.16	8190.71	10786.6	15474.8	17614.7	2913.05	3032.66	3370.38	13420.2	15747.1	24830.5	15271.8	15191.6	20364.2	10775.7	15105.5	23672.5	17776.2	16737.9	16433.9	33436.7	56421.5	39992.1	21258.5	198048	31192.6	8850.52	22451.7	18183	5630.03	9842.04	8177.13	23581.8	18534.5	19689.6	15297
P09960	4555.03	4060.12	4502.59	6917.44	1843.84	552.825	2437.13	2678.63	1490.54	11820.4	2207.7	872.339	3355.21	1319.43	1242.16	13043.5	13774	13807.1	1850.22	986.145	4187.81	23192.7	15290.9	15240.9	10478.6	4466	8158.23	25794.3	3576.87	27296.1	18507.2	12588.8	13500.1	8457.63	14106.6	1234.71	6304.13	4729.3	2486.64	5712.47	10406	4698.52	1460.3	1362.33	1073.85	9154.16	6160.69	4032.08	2091.97
P09972	888.719	488.868	1779.24	254.182	246.313	532.901	606.487	340.597	742.346	2677.73	1123.53	6297.32	1432.67	244.622	916.205	5274.55	6854.46	9181.57	485.57	725.477	1322.95	11872.4	9405.08	33277.5	4906.79	4349.9	9875	18017.1	37760.7	56638.2	5501.08	8865.66	9807.99	3797.6	1.70615	5317.11	3447.56	4044.77	1919.11	573.622	3102.92	1657.33	183.114	515.448	874.147	6197.48	9047.09	10403.8	4255.78
P0C0L4	25270.8	27262.5	33655.8	10372.7	13658.8	13094.4	36290	37684.5	38329.1	34670.9	38378.7	30111.1	10961.9	13085.8	12560.8	69764.8	65934.8	88141.7	12443.9	12427.7	12676.7	77304.7	58981.2	66454.4	79673.3	75231	89533.8	105704	133232	117043	35306.1	26427.8	37586.1	80581.7	58819.7	54734.8	64723.2	70782.6	48991.4	73503.9	106558	86375.8	28243.3	29593.2	28244.4	133246	138760	144438	80579.3
P0C0L5	9760.33	13002.3	16858.3	1501.88	1162.31	1902.48	12900.7	17441.7	15805.6	2649.47	3892.65	2305.53	836.055	795.132	1090.67	4098.56	5236.09	7943.53	4237.38	3725.62	3616.42	9204.65	7376.45	7646.28	3924.58	2923.84	5668.29	2070.4	4097.88	4056.31	2960.13	2571.78	3128.19	26016.2	24328	18234.1	11375	18951.5	8723.66	14425.8	52433.2	15571.3	9532.27	10029.8	7924.11	8052.84	7212.35	7740.12	875.949
P0CG47;P0CG48;P62979;P62987	59611	55581.4	73106.8	101709	107337	119700	49954.6	58549.1	66810	190908	169917	181992	103972	143379	135027	332385	383319	388538	61319.4	75537	58323	1.30065e+06	1039402	900596	387098	400367	446749	516201	469634	360157	354061	320821	341201	440901	568758	581739	746982	537084	446075	128788	229864	135492	55004.9	49681	49239.3	571825	559295	678953	184203
P0DJD8	419788	621093	812203	77618	94190.2	98376.8	214671	295500	292316	91500.2	86500.8	71507.5	90453.5	104237	85730.8	50789.7	85790.8	53552.2	52455.4	56447.5	60503	205286	75619.2	86190	67806.9	51520.9	70024.4	116344	53051.1	117344	240912	221774	172580	1150126	1.07807e+06	823694	380388	324040	257447	186627	276693	218785	5623.42	2932.87	2021.89	182812	191024	153157	5950.01
P0DMQ5	17194.4	33071.7	57034.8	5415.33	8560.84	16574.3	13438.1	16433.4	26511.4	98577.7	104381	131946	16938.8	26988.3	32398	69835.5	133019	162830	10987.7	13554.6	21897.5	107739	102966	116779	268892	311482	382981	281861	206257	234189	250832	271898	333698	584160	508330	469807	188147	159759	108967	138990	231482	172127	2759.1	3740.95	4250.03	588755	733380	723831	243798
P0DMV8;P0DMV9	13735.8	16429.2	17742.4	12644	12877.7	14694.1	9392.95	8538.15	10461.5	47636.4	49878	44083.3	24315.6	26129	26032.1	54039.3	65178	62166.9	29413.5	33320.2	33760	83412.7	63961.7	63970.1	62492.4	52732.5	64397.9	264307	237313	270548	162735	128663	151183	26122.6	26438.6	19103.7	18378.8	19519.9	10413.6	17769.3	25449.2	16057.9	9345.47	7519.56	8188.11	52834.2	55566.8	47202.3	49293.3
P0DOX2	49556	62775.9	66023.6	20323.4	27246.2	26799.7	15164.4	15034.3	16754.5	131746	133006	112313	22818.6	21748	25858.2	143873	126136	127210	8950.6	9770.08	10439.8	211406	176536	182176	50148.2	53309.2	55307.8	101133	110227	88017.6	43439.7	36899.9	30308.2	143880	171240	153056	279752	287858	223943	68440.4	94366.2	77017.7	66023.5	74101.8	73152.8	277280	235927	235543	65903.3
P0DOX7	1.79933e+06	2.59036e+06	2.94793e+06	2.94772e+06	3.71646e+06	3.30022e+06	3181148	3532356	3.42153e+06	2099162	2.04053e+06	1.81975e+06	1.00358e+06	897628	1.14604e+06	10574855	10119240	12176961	451824	389878	545638	5.72488e+06	6994176	6.55169e+06	3160804	2716182	3.77782e+06	2.49638e+06	2.48733e+06	2143906	1.47922e+06	1.50668e+06	1.79159e+06	7.95747e+06	6.96326e+06	7162563	22118382	19159502	17929702	11029381	14838102	11285031	8.35116e+06	9008344	6186841	9012800	7.17429e+06	9329048	1.25566e+06
P0DOX8	2.97935e+06	3111983	3.13045e+06	2.78747e+06	2612760	3.25727e+06	3.21816e+06	2550670	2541060	2.28124e+06	2.0695e+06	1.94968e+06	939003	782664	786116	15969501	17590250	14815172	1.0827e+06	1.26283e+06	1.48005e+06	8090522	7299319	7.14762e+06	3077556	3.10085e+06	3.13348e+06	2.23938e+06	1.86523e+06	1.85738e+06	1.07216e+06	1.51069e+06	1.26566e+06	8024324	10460567	8.26947e+06	27917210	33937688	27277948	12031826	16801396	14569794	9693301	9388578	8586126	8934191	5503929	6.09409e+06	1.22219e+06
P0DOY2;P0DOY3	513696	271673	298720	355714	464495	520696	402460	272021	192920	251409	353068	278975	60106.1	162461	137502	2.02043e+06	3.04751e+06	4.06204e+06	112699	128705	148876	735530	917687	979546	376463	526981	707859	256878	317443	49825.1	207216	181448	238761	1.16783e+06	447886	398036	2.21248e+06	1.99259e+06	2.19008e+06	1277552	2569788	1320537	1.14902e+06	1.4758e+06	1.24495e+06	2.10271e+06	1465390	719841	122437
P0DP23;P0DP24;P0DP25	4423.88	13260.4	24311.8	3914.19	11308	14620.9	5295.83	10731	12531.6	5148.16	10158.5	10972.4	5115.98	7569.24	10524.9	3884.46	10662.3	16949.3	3485.71	4450.05	4647.57	14916.3	14743.2	33095.9	16048.1	23405.3	17598	14188	21836.4	29602.3	25583.5	29203.9	37017.7	5781.77	10403.6	9235.91	9211.73	16212.4	11267.4	15234.3	35043.9	20757.2	8514.03	12544.3	9994.48	21416.1	27057.8	29494.9	30238.6
P0DP57	789241	648173	820523	874568	958622	1.03142e+06	931877	1.00013e+06	1030938	727023	887286	854245	532460	797824	1.02377e+06	1.4183e+06	1.98034e+06	1.59035e+06	364237	363897	330261	1.39578e+06	1348617	1.47011e+06	764263	639470	972599	1.77998e+06	1.74799e+06	2.32846e+06	1.28832e+06	1.94957e+06	1.81328e+06	2760551	1.60295e+06	2.60448e+06	2595172	2.42136e+06	3.58891e+06	1247741	1.33423e+06	1.6383e+06	1.69174e+06	1426104	2.51589e+06	1.77854e+06	2.3659e+06	2.55e+06	2.02651e+06
P0DP58	2393.88	1632.94	1847.67	932.031	1934.83	1802.36	2861.86	3506.84	3046.03	619.793	645.191	1391.51	727.434	669.483	532.089	3904.51	4512.5	6209.33	259.247	217.915	417.462	5871.46	8333.3	10523.3	3088.73	1753.82	2064.46	2012.32	2175.03	2727.39	3644.05	1617.69	1257.95	9863.94	10238.8	9532.19	56457.3	33807.9	40559	1471.31	14214.9	4114.02	9468.12	7190.07	6673.73	5529.46	3208.34	3496.44	1938.78
P10109	14653.3	15019.1	17503.1	15561.7	22767.9	23825.3	10610.3	10785	12418.7	32081.5	41490	38703.9	18389.1	21545.2	21592.5	11298.2	14474.7	15182.4	4006.8	4970.49	5233.94	26052.2	30485.7	33491.1	28742.2	33393.9	36094.7	22976.4	24970.7	28317.2	13879.2	12679.9	16150.4	11351.6	11041.4	13613.7	16652.9	11075.5	14578.1	533.645	592.496	859.767	1297.04	746.842	750.725	41929.4	38045.2	32177.6	22471
P10124	2155.75	3112.02	3323.93	573.296	1106.08	1237.59	9554.08	10273.8	9533.51	8291.54	9385.01	7616.54	568.409	661.468	458.628	3239.19	6234.97	8424.64	3226.31	2898.84	3508.32	5228.51	4611.25	7677.24	15264.8	9386.13	12090.2	18968.5	16124.1	17027	15630.9	12643.2	14292.7	11518.6	4631.19	4578.44	1218.07	883.721	1724.74	430.742	124.484	3159.18	1345.36	905.448	702.253	2694.56	3194.61	3505.14	6608.83
P10153	321430	378426	459018	176770	201570	224826	325471	350123	314544	230259	195386	151548	243127	238241	308469	1.01295e+06	781131	834922	67465.6	77320.1	77789.9	1.31014e+06	777584	874203	523066	380738	446948	592375	634916	501621	171731	180914	215146	614216	556032	413628	575320	535476	333613	285918	276249	246203	63625.8	82439.2	64759.7	860751	878322	716146	135504
P10253	73546.7	99181.4	110022	18281.2	23199.9	25166.9	57918.7	66334.8	67711.6	70142.3	68198.4	61613.2	55435.3	57895.2	66038.9	69230.9	74378.2	87972.8	19293.4	20341.5	21513.2	161319	142600	152785	89135.2	85823.9	100208	125092	111056	104114	111522	103120	113735	123026	110571	102584	32407	27027.4	18365.2	51975.9	71213.1	55332.1	20714	17716.4	18109.7	191627	173316	191544	23766.1
P10301	341.753	2792.3	727.264	1026.9	1095.98	1648.36	553.241	642.841	2658.38	3877.17	5097.92	4333.9	1895.99	3044.32	3855.45	10168.8	3574.21	5166.48	2080.46	1581.63	2020.14	2921.41	9023.49	10513	4463.42	3645.97	6079.64	23617.1	23132.9	25740.4	5713.85	13086.8	7226.33	9311.6	9009.69	12306	4544	5779.99	1862.05	3802.96	5760.19	1490.58	2197.34	2103.31	1081.1	7377.19	10677.1	9361.19	4331.76
P10412	3538.21	4288.49	4833.59	1850.67	2285.06	2514.47	2229.8	2357.83	2020.01	17861.5	17829.5	15897.2	9572.68	9779.25	10456.1	6743.21	7092.03	7977.83	9125.93	10171.3	9673.73	19930.3	18095.8	13334.1	24379.3	26051.3	28247.6	169389	187848	165123	47782.8	36720.3	35272.2	4789.68	6873.46	7015.83	2328.32	2088.58	2375.65	1950.12	2080.03	1530.87	2759.08	4219.97	3435.78	17037	13693	15751.1	24767.7
P10451	685585	1.21759e+06	1.54705e+06	135717	191718	230409	895601	1.24788e+06	1.21551e+06	580396	490072	441914	418338	551346	649596	1.36929e+06	1.10492e+06	1308062	193046	285563	275617	6.57733e+06	4.73291e+06	4485954	1.34956e+06	1.11034e+06	1.26222e+06	6.18644e+06	5814030	4821075	3.02759e+06	2.73302e+06	2.56714e+06	4153576	2844659	2.82078e+06	893631	917089	528525	1.01915e+06	1333948	881210	322418	312951	271673	4.54952e+06	3575300	3769170	2.44113e+06
P10586	4978.75	4826.91	4652.44	2729.04	3397.67	3156.96	4598.3	4197.16	3997.91	3819.78	5353.45	3884.65	2089.25	2787.37	2936.31	5866.58	8163.29	10262.3	3133.82	3514.78	3571.76	25159.6	16793.3	20248.8	6352.62	5133.01	5474.11	10337.5	7971.36	8087.4	4725.72	3128.01	4747.11	10549.8	12903.4	15218.1	7120.53	11297.8	8871.73	5044.07	9306.66	8547.32	4928.29	6750.07	4909.52	10918.7	11529.3	11904.9	6030.34
P10599	10677.7	20541.6	21999.7	11159.2	15909.3	16406.3	4573.51	9947.35	9514.06	39102.2	31201.3	31574.9	11630	14812.2	11746.9	31664.1	43860.6	59947.9	7003.85	7770.85	7523.04	93424.3	133306	135407	122971	116336	151353	158845	315675	258900	105009	88293.7	143950	61666.4	54583.9	35787.6	18471.1	36663.8	15550.6	23224.7	25799.2	14547.8	6493.46	4570.39	5687.24	34103.3	68271.2	55171.3	105842
P10606	1916.61	3043.53	3779.79	1676.92	1781.11	2417.43	1635.98	1878.56	2128.3	17046.9	17521	15089.2	7303.36	7150.84	8952.95	10685.3	14091.9	15439.3	5736.18	5746.92	5881.16	7588.72	4814.08	7450.04	7287.25	7945.32	8121.99	28479	23871.3	33630.4	12223.4	14630.5	16111.8	4372.49	3834.27	4821.57	1344.91	1831.78	3548.02	970.713	2267.79	1437.98	2305.85	2184.8	1890.53	9606.48	9339.28	10542.6	5213.42
P10619	9582.18	9843.41	11797.3	3455.87	3814.77	3846.02	3371.17	3752.14	3642.72	8244.04	8072.48	9684.72	4966.27	5145.46	6113.68	11900.9	15047.5	17042.9	1192.24	1464.21	1490.07	32940.2	21407.4	24888.8	4909.18	4827.9	7452.43	21998.8	22729.3	22242.4	8483.47	6649.56	19621.9	12272	9131.42	12590.8	9265.29	12088.1	6200.23	9659.92	11857.4	16480	3452.03	3711.32	3782.68	13280.6	12523.1	19565	4852.94
P10636	2028.68	3016.37	4482.45	2577.07	3657.26	5305.46	971.019	1065.29	1069.74	3766.88	3971.07	4420.83	1572.58	2244.92	2318.82	2637.22	4205.82	629.174	815.071	1082.2	1328.69	1768.06	1650.71	5401.36	12450	11847	15787.8	8194.88	3810.58	9129.24	18253.8	15635.4	22387.8	3636.45	2687.88	4357.24	3127.58	3323.27	2141.1	2807.17	3094.82	3746.71	549.888	642.783	655.318	3020.07	3453.67	3991.3	4100.95
P10643	13559.6	15235	17228	11521.2	11690	14747.3	16910.3	18158.3	17744.8	39713.9	41040.4	36333.9	13321.1	14105.2	13183.6	25397.3	30709.1	33631.2	6355.36	8050.79	8018.2	58203	50813.5	53122.5	22072.6	21996.1	25347	61525.2	53630.8	54358.4	22893.2	19882.5	23375	52450.2	51390.5	46361	35839.2	44575.9	31619.1	54127	82096.5	69450	35356.6	41068.5	35887.9	50573.8	59984.2	54016.9	37031.3
P10645	9066.19	15475.6	25274.3	2302.92	3639.69	5017.66	2563.27	3863.04	4786.56	7958.12	10829.1	16912.4	6948.91	8020.56	17134.8	31195.7	38617.8	77059.1	1104.83	1177.03	1523.75	12431.8	10731.6	40942.2	152150	122585	187273	31361.7	11811.8	121911	33817.3	29809.2	68487.6	221870	148757	152048	91527.8	204921	70440.8	26760.3	53147.7	29876.7	3450.77	5731.91	4441.06	44739.7	37323.8	65570.1	17336.2
P10646	10695.7	9725.32	13714	6617.72	9672.79	12153	6906.9	8797.25	11505.6	9821.42	12371.6	11195	5326.01	6878.06	7062.91	7778.05	41347.2	36187.4	3954.54	4129.38	5446.27	48023.9	38608.7	35580.5	16205.9	12327.2	16854.7	21741.1	19070.3	20041.7	7914.91	5666.71	6450.76	36169.4	38026.6	22896.9	34052.5	51243.4	25978.3	31393.2	40638.1	22046.5	12479.3	12558.8	10140.4	30155.3	26138.9	25968.6	5623.27
P10809	2589.91	949.082	2374.65	1071.31	1181.6	1638.24	1190.9	1284.31	2213.64	17359.3	18565.7	19376.7	7175.35	7545.28	8034.33	6491.89	7080.37	10000.3	4367.07	4664.24	4784.45	7037.67	4504.71	9507.48	3844.66	2934.89	4542.95	16492.8	12032.2	17889	8693.45	8871.06	13802	3662.19	719.92	922.865	2898.68	5893.35	1735.65	942.574	721.124	3593.68	1505.19	1298.21	1900.23	4679.26	8298.94	8518.53	2462.83
P10909	44101.9	53068.5	68743.2	26704	29622.4	31778.4	42694.6	40980.9	45344.2	76104.2	77829.6	65728.7	40135.9	40606.5	40655.3	141446	159089	177913	33351.3	35370	35457.9	81488.5	68958.4	80133.9	91838.3	85831.1	96438.9	200231	207674	203896	152304	147859	160978	77731.6	93073.2	92143	61843.7	69449	50595.8	44236.9	65974.6	59881.2	46827.5	53560.4	49457.7	95222.4	108360	102221	145604
P11021	4340.33	4985.52	6624.49	2171.27	2662.79	3382.3	4356.66	4187.94	4218.52	13065.6	13223.3	11321.3	5017.85	5686.68	5833.46	9473.55	10472.8	11906.6	5838.03	5504.13	6161.06	26898	23685.4	16362.4	16056.4	15556.6	18414.5	83110.4	74387.8	83916.9	34324.6	27510.5	33058.6	13428.9	8852.52	11137.5	4167.47	4742.81	2001.99	4010.27	5588.42	4589.8	3591.35	4302.01	3637.44	11622.3	12935.8	12328.8	17112.4
P11047	14951.2	13203.6	12848.9	8851.49	10429.9	11084.9	11902.4	10249.5	9756	17081.3	15902.9	13567.8	11485.2	11674.4	12933.1	21459.4	22366.2	22160.4	23822.8	21587.8	20925.4	28213	24776.4	23815.1	17128.2	12822.2	16506.3	21580.9	24257.6	24490.1	12440.9	10419.2	10519.1	19804	15778.7	16023.2	13572	13402.6	9360.37	14672.6	16440.3	13088.7	10720.2	12351.1	9739.92	22843.6	19944.7	21168.1	12435.1
P11117	23863.4	28045	34686.7	1406.53	1133.61	1595.28	5870.62	6835.88	7043.97	6794.29	7396.97	6444.86	11901.8	11181.2	12421.8	1765.29	2722.34	1466.15	1229.58	1382.01	1531.46	7735.26	10037	10453.8	3894.74	6433.26	9111.34	15105.4	5.62559	15769	12746.9	5723.15	10447.4	6540.69	3073.02	4517.21	881.842	7252	88.4063	7394.92	9923.22	6992.09	1272.55	1364.61	1500.49	12542.9	18845	20542.5	5714.04
P11142	7340.13	9901.46	10178.1	5572.11	6228.18	7900.06	4639.4	5686.18	5751.17	35610	36569.8	33373.3	11663.7	13415.2	14195.2	32031.7	35186	45869.6	12897.4	12791.6	14482.2	40166.6	38021.9	36126.2	51348	37468.7	53728.6	147834	184440	166380	94650.9	87120.3	99765.8	26947.3	23686.2	17400.2	9444.66	12067.8	8249.01	7948.41	12817.7	8924.15	3807.72	3823.15	3598.3	33451.5	31625.4	30696.4	20917.7
P11216	8426.76	1455.76	1776.44	4697.29	1594.72	1765.07	3258.23	1250.35	2045.13	6411.8	7383.89	4239.92	3445.63	4674.61	4346.9	7527.47	8474.86	6143.04	16752	12364.4	10169.6	6755.17	10889.6	7069.54	9502.78	13773.7	10987.2	38241.9	42321.7	42407.6	19078.8	28207.1	19700.6	537.761	3637.06	5027.06	3085.43	4322.27	3831.2	302.266	5408.07	2888.16	1030.34	6711.68	810.766	7115.42	7728.93	9289.99	4019.81
P11234	4697.07	4855.19	5096.42	3410.85	3130.27	4616.73	2245.72	2332.71	2222.23	6941.33	7175.31	4828.32	4549.04	4795.56	5060.19	5205.25	496.535	9495.52	5877.79	6420.55	6997.61	8236.01	8100.91	9248.93	6277.47	10885.7	13991.1	31379.6	17765.6	23904.3	23555.4	20720.2	28361	8278.93	10205.1	4810.36	189.006	3992.1	2645.48	682.409	3246.74	3030.35	3055.09	1888.95	1719.64	12889.9	12199.4	11995	5493.95
P11279	16424.8	22043.7	29193.1	11922.3	14321.8	19127.5	8270.58	9116.96	10162.8	40378.2	49168.6	40968.3	17131.5	18739.9	22264.2	68248.2	73297.4	75167.5	27275.2	31955.3	34754.4	69343.5	65253.4	58751.2	39260.8	43265.8	43152.7	161650	181225	166090	61249	84947.5	87587.5	27120.4	44867.1	41690.4	20517.9	13660.3	18592.8	21159.8	40751	38867.6	7493.83	9555.14	9349.14	57575.3	93499.3	59651.1	19363.7
P11362	4381.89	7904.12	10757	1273.1	2052.18	2153.12	5504.92	7787.6	7677.97	4126.63	7136.02	5520.15	2086.18	2571.52	3968.35	8779.34	1640.82	9862.03	2378.14	2669.38	2157.2	23333.6	58856	65021.3	5672.84	8683.69	11084.3	22298.9	24532.3	23330.9	5180.24	6327.27	4796.06	9151.76	9954.13	9803.25	4492.97	3493.42	2224.09	14330.7	20351.8	19250.4	1713.2	1961.25	1235.46	5135.38	6138.59	9711.92	7774.24
P11586	1247.68	2107.99	2662.38	2131.46	2331.54	2658.38	1047.54	1004.63	1133.64	8570.3	8382.19	7249.35	2084.47	2348.57	2430	3025.05	4307.15	5204.9	1254.78	1573.67	1574.3	9883.68	4129.71	7183.45	12423	10848.1	14553.4	30487.6	28900.8	38087.4	33541.9	28835.5	34334.7	3740.68	2955.66	2436.5	2420.7	2616.77	1320.38	3082.5	5232.23	3340.79	511.001	453.292	416.411	3706.59	3156.11	2314.94	3211.97
P11597	15205	7365.06	7439.89	3596.62	2003.51	2765.12	13731.1	11332	11694.4	3235.13	3143.24	1159.45	2055.77	1141.22	1605.48	9056.5	9620.13	9562.72	3540.63	2841.77	2439.56	7402.7	3886.6	2739.39	7289.37	8535.75	7708.91	11568	9222.17	13093.8	6842.8	8631.82	11343.6	11604.2	11910.7	3983.42	10412.1	13403.3	8159.69	5021.34	12666.4	7108.73	13458.7	18113	9041.94	14494.9	11612.5	11827.5	5190.55
P11684	21934	18741.4	19062.7	4673.7	6089	4554.67	16585.4	13736.1	14635.3	1786.67	2981.46	3107.66	2445.96	1568.58	2085.94	4011.4	5120.54	5681.19	7008.64	6648.6	4532.59	15382.3	10208.1	8997.89	1233.04	830.499	21288.7	59261	36600.8	41058.7	25175.4	71535.9	30766.8	14439.6	19266.3	15347.4	289199	297523	176873	94556.3	120474	102210	20656.5	17014.3	18829.7	24886.7	21165	29396.2	13434.2
P11717	5082.54	6777.26	8310.62	2970.71	3867.53	4567.64	2833.82	3649.88	3509.9	2908.17	3433.06	2879.63	3130.04	3128.24	3126.89	9534.65	10773.4	11957.8	8442.03	8359.66	8693.54	14591.9	13532.5	15936.4	6792.94	5017.51	8075.77	13242.7	18133.7	16844.6	6968.85	4161.13	6793.86	5085.81	5115.01	5216.56	3854.65	6605.15	4013.92	2774.1	7139.35	5779.78	3635.67	3803.06	4016.26	12266.9	10674.7	12436.9	10034.1
P11766	4280.1	5211.5	6162.29	4168.17	4759.34	5597.08	3616.23	3735.61	3713.68	7267.24	7496.98	8189.84	5796.04	6087.21	5841	6609.06	10345.9	10047.4	6222.51	6593.82	6164.19	9481.47	8054.37	4744.77	17668.1	15730.5	18063.9	23934.5	15392.7	18798.2	25195.1	25094	26906.9	6172.17	9626.08	4619.56	5423.49	4988.86	2748.58	5212.16	7658.31	6309.57	1750.41	1885.41	1135.66	7284.55	7674.57	7167.25	8078.61
P12109	35638.4	39115	45622.7	25206.3	30087	30970.6	32468.5	32964.7	32192.3	44065.8	50825.5	41185.9	21834.5	24350.9	24378.8	93262.2	106394	103197	22347.4	24040.7	24899.5	127271	126571	114979	65200.9	64328.6	76791	142114	126381	122230	87500.9	80579.8	81634.9	93186.6	93346.5	73780.1	33817.1	51805.3	27121.8	29946.1	41531.4	39214.7	28838.8	36225.1	32654	88473.2	87567	84103.6	95199.5
P12110	5827.38	3353.39	5080.01	151.601	151.601	448.543	6432.55	7535.85	6891.45	151.601	151.601	151.601	2642.88	151.601	2945.34	151.601	151.601	151.601	2513.85	3138.63	3290.72	151.601	151.601	151.601	1952.32	151.601	151.601	151.601	151.601	151.601	8741.8	151.601	151.601	28562.1	34519.9	14902.8	5559.23	29077.8	9344.42	21066.4	38492.6	66637.2	31270.4	36194	40077.9	17854.9	15957	17707.5	4604.27
P12111	23296.8	23176.6	31437.5	15372.9	15100.7	20164.9	17934.1	18856.5	19605.8	18830.6	21360.5	18641.1	10613.5	12041.4	14284.7	40831.2	50393.7	54397.8	6718.82	7174.99	6760.2	93563.8	111406	95674	29518	26932.5	40363.8	68067.8	58649.9	57507.8	24666.1	25639.7	33653.1	44602.8	56784.3	46362.5	116804	157654	100691	58179.7	97176.1	62591.2	40990.6	44067.6	41154.4	37429.6	37791.2	48629.9	27651.8
P12259	18236.7	37176.6	43062.8	2733.54	3326.12	4091.85	50625.8	60334.2	60481.2	28626.5	33415.9	29623.7	18135.3	18071.2	16042.9	8125.08	11750.8	13311.1	10803.4	13686.4	14468.7	51946	63086.2	40840.6	58694.4	63903.4	74615.8	58112.7	36977.5	35402.1	18230	27086.5	17987	64390	85715.4	55646.8	6406.36	6120.13	3818.04	67954	100527	60458.2	1773.05	1373.24	616.711	92379.5	84862.1	94786	67837.6
P12273	6330.79	10032.9	19227.4	2271.03	4935.35	5129.42	6019.03	8981.86	8923.6	4895.26	9853.01	10860.9	3133.21	2936.36	3989.86	110887	126666	212823	926.128	790.163	899.544	54694.7	46105.1	46597.6	10379.4	28468.6	35241.9	18300.1	52451.1	87373.4	18117.5	15290.2	14167.2	8368.32	15938.3	12660.6	11118.9	10685.1	8114.15	979.112	2648.16	2935.75	2456.09	3316.08	2143.12	43460.3	48225.6	46855.8	13994.6
P12277	3908.65	6853.75	8935.53	2041.27	2593.65	3564.14	4506.9	5555.72	5242.75	9069.32	12527.2	10249.1	8827.56	11279.1	11223.6	33490.4	44059.8	46790.4	20811.9	21916	28137.9	23201.5	50908.8	30420.2	15407.3	16795.3	26181.7	76481.5	49190.9	54355.2	18643	14933.2	20938.4	17680.6	12552.2	16679.7	9935.56	16710	11302.5	3804.21	5784.49	3476.57	5099.52	6701.23	5485.7	19089	20684.8	22908.4	6607.77
P12429	467.251	526.524	967.551	213.141	368.031	213.101	288.316	381.593	220.28	2087.79	2458.65	1578.59	1312.03	1376.92	2242.26	10584.2	8986.03	10560.4	5055.88	4613.97	4135.36	3759.79	3865.2	10569.9	5265.71	3920.25	4191.86	34757.4	33520.2	33434.5	4932.35	4502.1	4857.95	7801.78	2960.98	1651.37	1458.3	3026.56	1342.08	284.126	973.155	684.914	2840.88	557.839	311.827	4432.36	5146	8477.62	4143.78
P12724	1294.44	2499.36	2403.09	4448.27	4111	3781.47	38521.2	42670.3	36482.9	3794.35	4800.58	3623.02	1412.4	1561.88	1480.85	74769.9	69354.9	83451.4	760.552	574.75	679.19	34362.5	16392.6	25385.7	14032	13088	10591.2	25346.9	25681.7	22013.7	9093.96	8285.96	5810.53	16160.9	20874.3	20751.5	8024.77	15900.2	5193.94	12705.8	19803.2	8977.28	2291.12	2649.11	1565.51	15209.4	16177.3	17931.6	12291.6
P12821	2795.18	3633.46	3712.8	946.183	684.577	700.451	1462.56	1033.52	1569.65	5045.96	965.428	2086.79	4196.63	5243.1	5993.46	3479.35	6559.5	6826.28	2351.9	2530.47	2415.37	5052.48	6870.73	5147.42	6677.34	6041.11	8815.97	10347.7	6415.43	7452.8	19155.2	15464.7	22999.3	9005.08	15262.4	4073.91	4008.32	4445.83	1509.74	1460.56	3579.08	2556.06	1046.94	685.948	519.322	9741.79	11071.1	11432	5302.76
P12830	51970.4	90570.3	103772	32297.4	41764	43010.2	49475.7	53475.9	50299	19492.1	21417.7	17251.2	20364.2	23957.8	23186.1	46739.7	52501	56081.1	15839.2	17135.5	19434.3	72345.5	71537.1	71278.6	37514.7	34598.2	39014.4	19878.4	15071.1	13448.9	14516.7	10634.3	11482	224664	213163	170743	70322	56473.2	44172.1	90195.3	119703	104682	31677.1	34469.7	29109.2	117947	101035	94276.2	5814.92
P12931	725.514	515.549	520.956	524.569	688.07	696.655	516.398	460.372	314.31	2620.98	2537.8	2249.55	1550.39	1446.42	1335.09	586.003	1968.67	2043.39	2371.86	2084.11	2086.23	210.613	388.321	210.613	1361.96	938.133	210.613	210.613	1526.62	2971.05	5369.36	1360.68	2142.84	297.383	297.383	297.383	297.383	297.383	297.383	297.383	360.003	297.383	617.88	1573.29	297.383	1479.93	297.383	1728.39	297.383
P12955	7331.19	4049.5	4665.11	3948.05	4050.3	3970.74	2577.1	2098.27	1902.78	6573.18	7168.88	5787.65	4063.35	4546.56	4783.94	31774.1	1078.53	33570.8	3046.53	2910.35	2518.36	3838.99	2620.25	3272.81	3361.59	2825.67	4686.92	60413.1	3927.87	4946.17	9862.28	10287.8	17443.3	3727.17	6019.3	5633.43	1734.48	14942.8	2387.08	7825.93	10544.7	9896.64	975.783	2173.83	1288.7	4610.58	17085.5	5342.47	20978.3
P13073	1218.49	1837.73	1692	1404.85	1698.77	1945.82	1492.16	1746.62	1669.56	22101.7	22299.8	18004.3	8911.3	9212.07	10798.1	16537.2	12494.9	29301	6761.06	6870.29	7440.63	5987.93	4037.98	5943.42	8724.33	8736.48	12925	26048.5	46652.6	36308.7	21225.5	18071.4	18167.6	58.3121	58.3121	58.3121	58.3121	58.3121	58.3121	58.3121	58.3121	58.3121	568.918	1374.47	452.589	58.3121	2675.67	58.3121	1166.03
P13385;P51864	59.0529	59.0529	511.767	3022.72	3832.18	5103.24	59.0529	59.0529	59.0529	59.0529	59.0529	59.0529	59.0529	307.001	421.669	59.0529	3236.59	4798.87	1295.46	1944.87	2277.87	59.0529	59.0529	59.0529	59.0529	59.0529	59.0529	59.0529	59.0529	59.0529	59.0529	59.0529	59.0529	8323.52	6510.76	8298.39	59.0529	59.0529	59.0529	59.0529	59.0529	59.0529	1139.58	5554.07	401.699	59.0529	59.0529	59.0529	4396.92
P13473	1302.38	2339.7	2106.54	570.494	869.581	992.097	530.702	769.99	712.081	3121.51	3760.09	4002.69	581.786	780.625	419.44	1504.57	1364.12	1486.53	5823.7	5623.42	6253.16	162.89	242.948	223.07	1565.4	1187.63	1157.66	15777.4	5897.14	2140.74	3955.02	2581.74	4674	85.4255	85.4255	85.4255	85.4255	85.4255	85.4255	85.4255	85.4255	85.4255	220.364	188.099	167.046	85.4255	85.4255	85.4255	85.4255
P13489	2168.46	2394.17	3558.43	2005.15	2496.08	2386.24	1528.3	1808.66	1808.39	4738.02	4619.59	3310.05	2611.05	2802.68	3011.24	8511.14	8298.7	8210.34	4872.01	4708.12	5267.96	13455	12371.8	12468.8	11541.7	11270.1	12032.2	62269	63617	54376.8	23263.7	26440.2	28036.6	4810.8	5470.56	3537.82	3836.16	2273.65	2164.26	3025.99	4475.3	2882.22	1290.35	1000.62	909.094	7006.33	3404.27	6595.06	5829.98
P13598	36179.7	51557.1	56664.8	19295.2	18360.5	19931	30352.1	35040.4	38222.7	37277.3	42835.9	34098.3	20659.4	20410.5	23973.4	26101.2	27618.6	37281.3	16895.5	20086	18051.1	64823.8	37541.4	66144.4	16330.8	22246.8	22919.1	32965	30778.4	30220	32060.8	36235.7	35020.2	67301.1	69603.8	63321.8	41851.8	34995.4	33080.6	16701.2	18949.3	18989.1	18453.5	18685.2	19648.3	55411.9	54669.2	68456.7	11953.4
P13611	1100.11	1860.17	3376.29	1935.14	2964.48	3397.97	1911.48	1780.71	1975.4	6143.66	9051.59	7229.96	656.306	623.522	1138.44	10364.2	7017.63	7623.72	779.438	715.978	660.445	52327.2	58229.2	44143.2	12340.3	10333.4	19081.6	6299.25	5577.43	16202.4	11362.8	20374.7	19092.7	18559.6	13249.2	14674.1	14682	9511.17	1878.1	6367.24	4234.73	8837.65	656.192	424.953	2382.5	21696.3	16146.8	55757.1	8271.13
P13639	3264.82	3055.59	4072.84	3989.93	4182.03	5043.66	3446.65	3433.93	3427.39	14746.4	14656.2	12344.8	8506.96	8720.61	10913.3	16355.2	20936.2	21857.4	9921.6	10011.7	10165.6	11562.9	8852.89	7542.58	28684.1	28342.4	34105.9	103755	104276	89245.4	62551.1	61201.1	61061.6	5028.64	5397.12	5585.65	6490.11	10140	4438.31	5039.08	9360.1	6465.18	2388.55	2821.31	2462.02	12987	13294.5	13783	30105.3
P13640	2537.81	1960.29	4922.08	1789.65	3220.17	990.337	474.015	557.788	983.289	1975	1275.91	362.244	5302.5	4595.75	7072.37	12406.3	10750.1	15670.1	1452.68	934.576	883.719	4531.04	9121.86	11169.4	825.498	9195.66	870.852	9050.6	8770.19	20589.9	8010.38	11756.8	11963.1	31341.9	27003.6	17629.9	9629.78	6680.62	7922.68	3787.09	9902.51	5195.2	7319.45	7009.04	6427.04	28876.4	23334.1	19615.4	1460.25
P13645	8593.69	9040.71	12626.9	11252.2	11831.9	15231.9	20949.1	45185.1	51490.5	27061.7	24326.8	23317.8	35246.3	43253.3	47225.5	54946.2	67023.7	72959.9	7851.3	99318.2	152184	36047.2	37737.2	37583.2	57533.3	45639.3	61202	246360	211018	210335	91590.7	68960.8	98662.1	35964.5	30655.1	30886.8	9476.07	15087.4	7797.35	30588.2	40238.1	30813.4	11101.9	11079.4	13872.3	98391.7	105646	121967	36414.4
P13646	3467.79	3993.45	5096.36	2569.44	3373.32	3860.88	4042.93	2704.56	5320.03	19712.6	23016.4	18127.7	58310.1	61504.8	64178.1	8900.97	10595.9	10264.1	3850.59	6255.18	5562.92	19653.2	13325	16255	267377	247168	269849	848103	872977	748827	626350	591277	523325	15401.8	900.717	10405.1	6752.63	4980.39	3043.84	10049.2	14142.8	6709.81	4199.63	4734.22	1960.26	26954.8	16554.7	17931.6	27986.3
P13647	2295.43	2487.55	3701.92	3456.06	4540.4	4887.23	7173	10164.2	12263.8	18362.5	20013.5	18056.1	46789	51956.5	50451.9	21270.5	21446.7	21955.8	2510.83	4110	4946.9	13421.3	14190.7	11208.2	82484.9	90355.4	94497.9	483300	454286	465072	127219	150343	158331	16407.4	10184	18992.1	16621.5	13177.5	9027.3	8431.53	9375.4	8658.87	2000.42	2449.04	2487.25	33774.6	31824.2	32594.3	13098.5
P13667	600.186	458.478	463.781	169.596	582.394	213.933	336.308	311.569	375.596	1536.99	1728.79	1717.65	658.11	586.632	737.741	1110.45	1558.16	2002.41	821.761	766.828	705.826	192.442	364.83	312.411	2035.8	2503.92	1895.06	8798.96	10726.7	6026.8	6941.42	3751.7	9825.46	53.1444	53.1444	53.1444	53.1444	53.1444	53.1444	53.1444	53.1444	53.1444	269.649	556.417	472.768	1038.21	1230.97	53.1444	1569.24
P13671	2931.49	2429.28	2490.9	1641.88	1144.46	2175.72	2569.54	2022.67	1665.06	3188.94	1486.67	2374.26	2211.75	1815.23	2020.67	5562.95	7443.14	7976.18	478.782	435.708	452.319	16549.2	12156.4	11227.8	4098.62	1996.66	7558.93	40841.7	38825.1	16438.4	11765.5	6316.41	10187.4	8506.7	7573.06	5188.45	2143.35	4821.05	1244.12	7598.07	17005.7	7712.42	2357.9	3233.26	2823.66	13785.6	16057	11797.3	5357
P13693	267.22	395.233	479.681	261.011	155.292	126.791	217.679	63.1564	93.8389	408.432	267.581	869.793	421.239	663.752	572.528	459.282	217.263	448.287	1458	1554.85	2208.09	188.998	300.219	253.64	989.039	537.056	1063.3	5204.28	3650.93	6425.24	5710.38	3796.16	4451.08	63.1564	63.1564	63.1564	63.1564	63.1564	63.1564	178.476	63.1564	63.1564	63.1564	63.1564	63.1564	63.1564	63.1564	63.1564	63.1564
P13716	666.084	1299.12	1029.96	949.639	1183.42	1041.52	518.691	444.815	411.849	6416.72	3955.65	4906.08	1276.25	1186.79	1280.87	8145.89	5796.64	5062.71	1053.45	822.289	864.478	5523.6	7058.96	8452.1	21857.8	12607.7	8993.77	16816.1	16418.2	18332	13774.8	9196.05	8487.87	2278.67	569.369	2490.34	2353.95	2063.31	1559.67	3278.86	5225.82	2224.01	463.569	294.236	156.72	3635.19	2782.59	2542.17	1740.46
P13727	18510.6	18812.4	15764.5	36871.8	35928.1	34949.1	207341	201195	178544	5399.96	4764.48	4840.35	6420.24	5741.76	7796.76	26314.9	32212.9	59970.7	3150.58	2849.26	2367.73	44859.2	45806.8	53076	63999.7	59657.3	58890.4	22146.1	30409	30914.1	28330	61799.2	58775.9	130327	141721	109585	80843	99854	57657	13491.6	12726	9954.58	49834.2	60775.1	40264.2	83994.4	83911.7	86488.9	45010.7
P13796	2421.11	6022.18	942.438	13891.6	15780.4	2943.26	8925.34	21142.3	3029.91	11892.8	13673.9	5277.94	2503.98	3354.46	2727.14	25213	7564.2	8798.92	5281.48	7823.85	9356.1	49397.5	10505.3	31505.6	22492.1	2972.67	29052.8	106467	104485	72469.2	26410.4	22638.5	25965.6	9615.77	16483.1	9044.33	59033.3	107878	50658.5	24107.9	91104.9	27019.2	72809.3	106734	95017.8	121286	15304.7	35547.3	15475.4
P13797	762.946	373.946	1423.2	688.049	802.012	1093.77	774.861	554.632	623.788	2502.48	2571.48	1071.47	849.578	968.497	1864.33	903.903	849.632	3448.56	683.412	960.452	1183.9	3153.63	2420.33	3071.61	2512.9	2429.94	3124.94	13432.8	13180	12610.3	7717.04	6292	6840.29	92.8036	2346.07	92.8036	92.8036	92.8036	92.8036	92.8036	92.8036	92.8036	1007.69	92.8036	92.8036	92.8036	2260.36	92.8036	3446.58
P13798	4568.35	5565.41	7109.58	3166.01	3370.4	4009.42	994.443	1014.51	1066.9	6997.87	6911.19	6706.98	1159.92	1482.06	1523.33	5339.33	4985.33	4472.37	2254.73	2360.74	2821.52	11450.1	9205.98	11011	11137.7	9101.52	13092.7	26764.6	10233.8	18429.4	12562	12041.4	14747.8	7825.82	5377.84	4616.49	4234.02	5053.43	2871.82	3296.59	4538.47	2898.34	304.531	898.97	347.737	7006.58	4097.68	4391.62	648.349
P13861	689.457	1076.8	965.714	864.528	771.474	823.486	867.969	875.395	675.837	1963.13	1463.67	1386.28	865.972	588.955	771.337	4916.36	2628.06	2978.46	1911.22	2332.9	2683.69	4924.27	3395.34	3082.09	5153.27	38042.2	5038.64	6968.8	3878.44	2873.85	2369	4958.21	4322.43	1716.84	2227.27	2073.66	2443.79	2295.82	1454.69	901.44	3357.85	1094.64	833.93	553.848	439.205	2963.5	3094.67	2570.6	1394.49
P13929	13130.7	11850.6	18068.3	7573.09	7161.11	8058.8	13022.2	10818.6	13743	20350	25616.2	23548.1	11394.8	10486.7	13370.3	24299.9	30749.6	27578	16822.4	14858.8	15352	92529.9	26955.9	50613.1	31457.2	27809.1	31582.5	114362	135162	105296	93309.6	72060.5	74731.1	14377.8	28231	16780.2	15201.8	16125.8	8883.68	11990.3	21490.2	10611.9	8020.61	5008.35	8092.46	28419.8	36536.2	29200.3	20340
P13987	953956	906220	939543	468486	450008	512466	703882	640627	648212	1.19454e+06	1.24428e+06	935511	486310	532035	448959	522048	529820	483063	879157	849780	828875	1.06531e+06	1.11336e+06	932325	868149	624460	731947	748850	685408	505899	397606	276483	122774	1.66943e+06	1.56058e+06	1.09089e+06	717737	801511	595617	1.83497e+06	2851583	2.04084e+06	356575	388290	342973	537105	470144	558147	99926.9
P14151	1096.42	2126.84	2259.2	1474.86	970.165	1367.34	2237.95	2476.11	2231.5	275.153	275.153	609.853	1739.35	1658.08	2083.03	275.153	275.153	275.153	1746.59	1378.29	1443.33	275.153	275.153	275.153	275.153	275.153	275.153	275.153	275.153	275.153	275.153	275.153	275.153	275.153	4850.32	2984.84	275.153	275.153	474.13	7854.97	9466.03	5888.44	1759.09	1168.77	753.544	275.153	275.153	275.153	275.153
P14174	8235.82	14689.6	18178.9	3917.45	4410.11	4336.37	8040.47	8300.26	8322.42	14569.9	21245.9	14566.4	7449.58	7110	7902.2	21937.4	38377.4	30772.7	15336.4	18014	15243.7	64688.8	90053.5	82099.5	16212.6	21227.1	18786.5	57197.2	61560.4	55580.8	28552.9	11246.3	9123.75	23217.6	30178.6	22346	15749.4	55250.8	19738.6	11299.8	32449.2	11400.1	10899.4	9931.04	6823.65	12584	12279.2	6190.24	8683.99
P14207	1917.92	1322.68	2550.44	2328.43	1884.92	2636.51	1878.72	2917.15	2445.38	344.853	344.853	344.853	344.853	344.853	344.853	344.853	344.853	344.853	3044.31	1891.91	5122.18	344.853	344.853	344.853	344.853	344.853	344.853	344.853	344.853	344.853	344.853	344.853	344.853	344.853	5166.94	21174.1	26851.8	3691.79	27539.1	7987.06	20995.2	14050.3	5848.19	5774.25	4319.77	7725.12	344.853	344.853	344.853
P14209	3758.16	1335.19	2799.89	83.282	860.363	1153.95	512.499	1849.57	2637.24	3908.4	4236.87	5546.3	7306.37	692.771	1201.83	7023.42	8917.04	17622.6	56.3906	349.984	371.732	9804.52	6757.34	6506.66	6803.11	8595.01	13118	6795.62	8653.04	7307.86	1803.14	2641.66	5675.41	22019.2	26035.2	22788.6	73496.5	89043.4	110078	14161.2	30223.8	38731.6	483.473	775.085	808.202	8415.32	13129.5	10198.9	2826.85
P14314	6902.13	8401	7826.1	4637.2	3282.84	4344.98	4292.16	4164.75	4447.42	7442.93	7747.74	6385.39	3801.46	3970.97	4135.44	6411.47	9497.07	11304.2	4023.84	3747.47	4884.57	18420.6	9988.66	13018.9	10596	8633.83	8733.56	42089.3	8369.91	10349.5	11726.4	8622.3	12413.2	22245.2	12881.2	16110.4	3408.08	13361.8	6713.79	9564.6	13268.3	13482.2	6990.58	5554.78	6774.09	10715.8	14088.2	13748.2	11513.6
P14384	6992.13	11230.3	14945.1	3072.52	4712.4	3638.9	4542.07	5979.38	5268.6	3763.48	3575.67	4512.13	3123.17	3759.96	6462.08	22015.7	4109.76	4650.83	5783.92	5293.22	4374.49	25014.3	14543.2	15776.9	6766.96	8827.02	8199.39	26436.3	21358.4	28718.9	13049	12344.9	9189.78	9505.11	10234.8	12471.8	4221.3	28467.7	2936.18	7825.81	8145.04	8435.34	3200.26	2908.26	2690.35	9469.43	8707.42	8700.12	8729.67
P14410	4038.64	4350.82	4240.54	1121.34	2626.81	1290.12	1234.45	886.959	970.707	8244.62	622.969	266.361	1092.69	814.854	910.648	2671.9	2133.09	3691.22	144.117	112.441	248.104	39232.9	12912.3	22666.9	15641.6	6096.53	19384.6	36905.4	26572.3	23346.5	19235.3	281.594	20749.7	2.28183	2.28183	900.35	4432.43	4191.1	2045.65	3713.47	6209.83	3166.17	2.28183	4330	2.28183	2.28183	2.28183	2.28183	2.28183
P14543	41297.5	54463.6	60002.4	36572.8	40331.3	43944.6	45760.2	54914.5	52244	33280.2	36858.9	31926.9	23721.2	23803.5	24867.9	71235.7	84608.3	76106.2	18546.7	18016.3	17039.7	187473	139287	171936	61039.8	48887.2	66033.7	124512	115707	138358	56399.4	36374.2	32979.7	162691	127567	101347	127164	169547	74913.2	80314.8	109156	58968.9	47981.5	43084.4	33006.9	114782	108743	95884.9	30262.8
P14550	5758.83	9927.98	11149.9	7088.72	9106.33	10294.4	4173.96	5220.7	5730.36	39663.2	44439.8	36997.8	8820.45	9613.47	10772.4	26343.6	25251	31048.1	7561.52	8464.97	8698.15	75505.6	30662	27689.8	54868.1	40035.5	58751.1	129586	110609	103194	146446	142295	148368	25486	20733.2	16507.7	11676.3	20612.4	6495.65	12858.4	18175.8	13860.7	1558.29	1586.43	1363.43	15950.1	18248.1	15672.4	10499.6
P14555	794.671	434.074	8012.2	12291.6	9840.61	9951.17	10151.4	7846.56	6738.36	4586.09	9773.96	6352.22	11753.7	14873.2	9445.3	12225.5	6999.33	5185.24	195025	172913	150147	12451.6	15147.2	16217.5	10658.8	10588.2	12196.4	16944.6	1822.29	19130.9	21740.2	18820.5	19054.9	434.074	434.074	434.074	5138.81	11485.2	15753.6	434.074	434.074	434.074	9005	13369.3	11691.8	434.074	434.074	2761.77	434.074
P14618	12986.6	14130.2	19055.1	7964.86	10612.3	11555.3	9013.18	8887.27	10887.5	41807.9	40827.7	36589.8	18087.1	20379.5	23833.7	34298.9	42902	42683.6	26678.7	28058.5	27952.9	116163	83266.1	100143	51972.5	49732.6	61005.1	224842	208377	179357	103672	102344	113699	36189.2	34983.4	30162	22756.5	24071.3	19509.5	17438.6	24904.3	18057.1	10779.5	14115.5	11343.1	43188	49338.8	48353	74205.7
P14625	351.222	740.917	742.406	677.566	1330.93	942.906	497.153	885.627	845.156	7721.92	7779.69	6647.71	2175.01	1930.95	2067.24	7682.38	5646.78	9315.12	1909.21	1756.06	2188.61	13191.2	9959.23	12888.8	2118.98	4959.4	7768.88	32513.1	35855	41545.1	12983.1	13739.7	15051.6	2358.05	7006.3	3644	4041.06	8444.54	9420.11	862.3	2566.24	2314.19	465.846	149.72	490.36	3824.02	4604.71	6596.26	4618.95
P14780	1454.58	1929.6	2019.72	397.14	1071.28	1467.02	1577.06	1599.11	865.777	4826.42	5700.79	3938.67	1132.05	1748.1	1987.82	5847.74	2688.41	1884.57	438.675	508.266	433.392	3423.95	2616.51	3359.65	7510.52	6134.81	163.711	21916.6	874.711	61035.3	819.143	11051.2	12209.1	11696.4	2.36959	25865.1	1673.78	19651.1	7178.86	2374.03	3051.65	2357.16	2823.37	707.951	2471.33	9289.13	1379.91	9628.4	4868.59
P14923	190.382	39.8576	324.751	377.374	355.884	405.62	659.785	960.988	1119.54	4861.35	5124.6	4563.48	4316.32	4589.98	5399.24	3125.33	5091.85	9027.62	503.902	651.511	631.178	15974	9659.47	13439.2	33137	33362.9	38756	227811	197230	199797	87484.5	76787	70290	2863.39	9448.1	2528.57	5402.01	3128.95	2835.12	1439.71	4473.34	998.624	328.325	460.556	239.335	17441.2	16626.8	16354.1	2608.14
P15090	28.1807	28.1807	228.967	28.1807	28.1807	28.1807	28.1807	75.5752	138.38	28.1807	73.3988	28.1807	28.1807	28.1807	28.1807	28.1807	28.1807	28.1807	28.1807	28.1807	28.1807	28.1807	28.1807	28.1807	28.1807	193.186	28.1807	28.1807	28.1807	28.1807	28.1807	683.65	28.1807	28.1807	256.282	28.1807	2352.06	3062.24	3778.11	2704.22	5102.46	5823.06	28.1807	28.1807	28.1807	28.1807	28.1807	28.1807	28.1807
P15104	17104.9	10418	14320	5648.98	14846.2	14690.7	13337.4	346.04	17798.7	1693.6	2044.46	5160.83	5329.81	4385.03	5557.05	27465.5	30856.2	24883.9	12020.7	1786.28	1759.27	12147.4	11410.1	11128.4	19243.3	17704.6	17024.4	20672	20698.5	22724.9	29248.8	25748.8	33965.7	12584.2	14553.5	10364.4	18690.2	19167.3	19598.6	8121.5	14800.2	789.032	18926.1	4142.96	18780.5	19143	14236	22612.7	36961.2
P15121	1933.64	1713.98	1609.37	634.695	485.533	462.703	1610.97	1285.03	958.277	4163.96	2232.19	2030.21	1482.96	1337.35	1380	1784.53	7497.44	4.23724	2586.32	3508.43	2176.54	13435.7	10890.4	10822.5	548.647	3.72022	2840.9	1796.18	10108.3	6466.28	3382.66	3106.66	3122.87	3195.06	2832.38	3029.8	2844.73	88.3259	441.384	3598.34	3826.65	3861.61	4365.35	4091.3	2665.72	5373.55	1817.76	4640.79	5896.72
P15144	41985.6	56140.5	70227.2	12257.8	15549.7	16499.8	9485.12	10224.4	11257.1	58012.6	61797.5	59106.9	16848.4	19499.3	20998.2	27025	33630.5	35026.5	28303.1	30498.2	28454.6	38431.6	45054.8	42827.5	42655.9	41787.6	49812	61888.2	58412.9	60630.3	84227.4	71864.9	78013.8	21526	20370.2	24542.6	19996.9	14356.5	13022.4	21067.1	31458.5	26724.2	3604.25	4453.78	4146.91	32890.7	44762.7	39321.3	12726.2
P15151	41809.8	40039.2	45212.8	14232	16973.4	18149.4	27197.8	21040.2	24739.6	48731.2	54958.5	36913.3	18268.7	19674.3	19044.9	38161.5	39544.3	33499.4	10668.2	11937.3	10967.7	90530.5	84207.8	91630.2	18656.4	17384.9	25702.9	179114	170030	138801	56863.3	43805.2	50569.5	60063.9	62045.9	45940.9	26762.2	23501.4	13795.9	19701.8	29314.9	27321.1	19143.9	24462.3	25626.3	90613.1	64927.3	79721.6	35987.2
P15169	1942.42	1988.86	2845.59	665.92	702.157	835.702	1059.83	1012.91	1275.4	1470.62	1223.2	1239.94	630.882	666.001	698.384	3135.04	4822.79	4809.36	748.488	780.956	756.828	8029.26	6230.12	8242.81	4482.33	5114.17	5907.76	15155.3	5428.42	8261.26	6896.72	5694.53	5902.78	4296.89	4907.6	3415.75	1275.08	6301.22	1669.63	11583.6	11874.5	12773.3	2238.85	2418.48	2383.66	6741.23	8264.55	7324.54	2770.55
P15289	203603	191832	220385	44981.7	51311.5	48508.6	106427	107992	108964	59204.3	58231.9	52423.6	48105	58453.5	60835.7	71271.2	86290.9	88182.9	17568	17891.9	19098.1	187480	166818	184391	70882.4	66724	68348.7	77532.2	138294	109632	55256.9	43183.5	38311.9	130730	87078	82665.8	61906.4	40233.5	31376.9	140655	178473	158052	24101.3	27005.1	23465.2	125666	133622	126953	28071.5
P15291	2050.74	4416.63	4997	807.517	2250.98	1788.22	2479.38	3044.25	3340.78	3431.83	2074.61	846.507	1226.8	1723.03	2393.74	2786.21	4939.65	8429.97	1073.6	1276.79	1727.74	1572.87	3418.99	3117.69	1007.39	5943.46	3709.97	1751.77	7467.43	6300.34	10539.8	459.691	1176.14	4967.64	589.29	2155.38	3388.25	2235.75	3006.58	6620.84	5097.12	4262.4	3161.05	3766.62	3566.71	4307.18	5088.02	3641.53	2314.79
P15309	64729.6	100787	128976	5843.85	8574.85	9696.32	9427.08	11257.1	12290.8	10891.3	5808.15	4893.24	26134.6	28366.8	34435.1	55212.1	59510.5	69452.9	90127.2	102674	98706.9	163511	117328	117416	6287.8	302.992	7152.19	33189.1	14957	12920.6	13618.4	8199.08	7235.98	13333.3	10845	9963.06	33617.9	33621.1	24025.6	4001.9	6014.65	6557.71	14458.6	17018.9	15116.8	33744	25305	23648.9	7761.66
P15311	14135.7	14795.7	16333.3	15679.2	13582.7	14699.7	10055.1	12208.5	13488.5	60448	60904.5	51331.9	27349.8	30146.2	30731.1	50001.2	54234.7	54934.5	13542.9	21739.7	22724.6	96044.9	130530	92321.2	37956.6	36190.2	47287.3	150537	165093	156358	57696.2	54433.4	59370.8	46010	48236.9	36791.4	25752.2	38088.7	18479.6	14924.7	19240.2	12578.2	12794.1	12405	12019.6	58866	53777.7	63460.1	32623.8
P15313	3958.17	4346.67	5349.97	1561.52	2052.15	2042.08	4321.27	4875.58	5662.9	7038.75	7624.69	7400.82	4542.14	5272.95	5819.7	6564.62	8292.35	8620.36	3446.23	3845.01	3829.4	5825.38	5995.49	4211.44	8165.89	6793.34	6816.8	17690.9	16807.1	20409.5	18780	12269.3	16141.2	4050.68	3950.19	4855.83	1431.12	5216.86	757.857	2999.2	3001.42	3603.06	1955.98	2403.2	2082.02	4822.76	5399.67	5375.17	5118.45
P15328	18841.6	22864.2	31878.7	8100.6	12954.6	15565.9	21873.9	23090.8	24646.8	43720.1	46937.5	46140.5	17660.6	21359.4	25048.8	30720.5	37943.4	45808.2	11441.4	13856	13341.1	83471.6	85380.3	74976.2	42933.3	43090.6	53003.2	81044.1	94607.1	98365.4	71796.9	79929.3	93909.6	18895.9	21378.6	20748.8	26051.6	32586.3	21691.7	34921.7	61753.4	41941.6	20900.5	22964.9	21914	106214	113228	121801	60194.5
P15529	1613.92	2677.23	3819.93	2159.01	3680.46	5591.41	1977.78	2151.53	3009.38	1229.15	1491.97	1289.38	775.163	1369.41	1633.83	1922.2	6057.94	6688.76	2349.71	2470.67	3139.88	2655.09	2398.94	6424.28	3038.59	3183.42	3004.92	3319.27	4287.48	3572.24	1870.29	2034.56	4286.96	7022.44	5729.62	8051.46	7577.48	4726.24	4553.68	6772.62	15540.8	8570.76	4837.77	3485.7	5329.88	3106.24	4614.71	4313.34	2920.04
P15559	2570.72	2394.29	2990.78	7875.53	8326.06	8581.26	4267.98	3892.05	4066.24	8477.12	8750.36	8681.3	3164.26	4570.5	4608.82	2945.66	5118.01	6668.24	7909.65	9722.58	10122.1	5096.23	14576.5	10423.9	3345.77	4374.88	4168.62	8799.4	9068.98	12170.6	7237.72	6236	6600.22	1048.64	1048.64	1048.64	1048.64	1048.64	1048.64	4471.76	1048.64	4764.59	1048.64	1048.64	2303.69	1048.64	1048.64	1048.64	4172.23
P15586	18241.4	22688.1	25492.8	3632.3	5052.27	5300.41	11457	12666.3	13475.6	6161.42	6561.47	5115.41	4118.8	3910.85	4068.2	16646	17916.4	19383	3918.75	4820.54	4551.36	36091.3	32131	29842.5	10056	8619.74	9343.08	14741	23175.7	9162.16	5793.64	7870.16	4815.3	19059.2	13297.5	11783.4	10528.2	15226.9	7841.65	22437.3	30848	21552.2	5397.6	5659.97	4465.77	19622.5	23648.4	19124.6	4560.98
P15692	353.569	418.651	1427.21	1315.72	1553.29	1399.54	4352.86	3416.88	3792.22	1742.61	2999.43	2113.99	2284.75	2409.67	2857.4	4601.13	7312.27	6997.1	2498.62	2563.86	2583.39	4965.3	6351.01	5189.17	2509.52	2538.92	2033.01	8078.03	10088.4	6259.72	2394.44	4111.3	4512.81	4021.57	9568.76	12739.3	3772.24	4411.76	3371.84	484.943	3299.39	2821.72	4176.1	7273.07	7058.91	8300.42	7850.64	9151.53	2055.64
P15814	545.593	938.409	206.235	497.571	445.284	784.289	434.031	190.711	376.508	545.425	1212.34	1398.13	409.476	847.304	416.069	4687.81	5140.7	12553.2	66.3381	701.214	632.248	1112.1	3740.81	4092.55	733.86	2014.76	1250.68	3813.62	7043.4	2240.79	2863.45	1704.91	1027.64	4122.1	4916.6	6066.82	12749.2	24279.6	2537.85	1164.71	4210.91	1068.05	2920.32	3058.67	2372.7	7594.3	6277.05	7224.11	2249.78
P15848	896.409	1982.05	2472.05	607.405	706.358	771.37	1341.53	1887.89	1543.13	2548.1	5638.61	3865.53	1029.22	1050.35	1253.62	6190.85	5997.71	8183.14	468.453	448.657	514.922	10687.4	5955.8	6476.59	5017.63	3849.66	4023.53	11943.7	9316.3	12961.5	13673.5	4002.09	3808.98	5545.51	5818.52	5710.27	2525.85	2557.7	2076.91	8140.53	8877.99	8015.52	884.669	955.52	874.434	5773.84	5679.93	5723.78	3572.95
P15880	958.317	1257.85	574.321	281.748	466.953	1435.46	1127.54	1114.74	287.573	4608.06	4258.79	3936.49	2033.51	2545	2387.72	2088.73	5133.16	8896.59	2747.65	2884.86	2485.35	5828.3	3294.34	5571.19	11129.6	11141.3	12636.9	39905.1	52978.1	53229	29847.5	27314.9	31332.7	191.031	191.031	191.031	191.031	191.031	191.031	191.031	191.031	191.031	191.031	191.031	334.056	191.031	191.031	191.031	4182.81
P15907	7683.65	8308.04	8856.48	3937.11	3122.01	4063.39	14403.5	12774.8	13797	8813.94	7545.68	9011.7	10809.4	9816.85	7783.96	22300.9	24198.5	20267.3	13176.5	13567.3	12941.4	19804.8	11888.5	10530.2	13841.6	12009.4	11266.9	23412	13763	10444.8	16936.6	16397.7	18553.2	11834	8175.22	7009.36	17743	16861.2	8871.47	7864.43	11996.7	7644.81	38201.8	35053.2	30458.5	23226.8	24186.5	21231.2	16521.1
P15924	927.992	226.297	815.084	455.421	474.014	526.458	1064.66	1967.77	1722.78	3954.82	3940.66	3638.97	3762.52	4934.44	5662.67	3450.51	3014.51	3844.29	548.402	654.242	855.448	15453.7	4275.37	5700.63	24748.7	24102.7	28685.2	122626	129874	100665	55497.4	51851	58910.4	2188.48	2168.93	2398.61	7739.45	1353.56	4934.87	2403.82	4237.41	3329.01	379.715	1393.89	727.162	12656.8	13283.2	13901.9	5223.14
P15941	10046.1	10387.1	12084.5	3926.27	6066.55	4623.56	6716.3	6501.99	6059.75	21942	23757.2	16429.4	12224.2	11176.5	12021.5	15460.7	16203.9	16754.1	6200.06	6552.67	6072.53	26781.2	29555.5	26585.9	15634.3	17424.8	20787.6	74032.8	57216.6	66674	36585.9	31644.9	33378.9	26714.8	34171.3	18347.3	9469.27	12093.8	4650.86	6500.67	8498.49	5274.74	7548.38	6767.25	5873.87	55267.7	42833.7	34342.2	21769
P16035	6108.63	9129.34	10927.8	1988.6	2970.39	3355.12	3505.47	4711.24	5906.72	10055.4	7511.4	8110.69	2902.98	3709.47	3751.22	13049.3	20038.9	19511.7	4876.89	4869.04	4570.76	27416.4	21437.9	32603.4	10548.4	8741.75	7215.63	98700.8	19420.1	41172.7	17880.8	14715	15731.3	19429.4	16790.4	20142.3	6018.82	4280.54	3281.28	3834.8	10347.7	4576.54	4660.15	5713.83	5940.55	25776	19601	17758.2	21227.9
P16070	39730.7	38899.3	63508	59794.3	93386.7	105570	31303.5	32294.4	31768.8	92802.5	133313	119245	13121.3	15340.3	18007.1	59285.3	75515	79787	67369.7	88019.2	86780.7	186787	129040	147315	116483	112047	120912	193660	146236	178954	70840.1	77884.4	99416.9	236217	193523	156687	118509	130924	58532.9	98420.2	122636	137155	25273.4	31908.5	29386.4	235989	147140	132601	36884.5
P16083	25061.3	26643.2	36752.6	6419.39	6231.47	8428.99	6275.32	6933.42	7961.78	15403.5	16396.8	15195.9	3363.49	4245.78	4775.66	2832.58	4423.74	4463.9	4568.3	4268.8	4804.14	9822.19	7961.74	11507	17738	23821.7	24308.4	26116.7	25739.4	28792.1	45130.3	54890.8	51292.3	8919.32	9895.38	10316.8	10146.5	9561.74	6583.94	35837.8	54800.5	40697.6	1877.95	2013.1	1819.61	4384.72	4047.28	6131.12	3392.42
P16112	10937.3	10796	12599.5	13226.3	12847.1	14119.9	15284.3	13567.7	13854.2	10646.9	13163.8	10556.5	6088.4	6285.39	6352.37	15572.7	19325.6	20818.7	8516.23	7775.65	7764.06	35576.2	32870.4	30046.5	11039.7	10947.7	11841.1	43191.1	22950.5	26204.6	15183.1	14723.1	13871	16754.2	15607.9	16039.5	15860.2	15163.1	10081.9	12130.7	17699.7	12647.1	8382.86	7540.72	7436.35	13445	10338.8	11635	16826.6
P16144	5838.6	8086.29	7673.5	6060.19	3588.78	4471.12	5938.6	4857	5144.4	3467.03	2594.58	2687.13	4130.63	3030.06	2453.03	2833.26	4312.53	6683.28	4314.83	2409.33	3819.4	10938.1	10872.5	11885.4	5399.37	2981.49	2669.91	10237.6	8525.29	10400.2	6390.28	6863.48	5387.5	7792.75	8047.21	7296.64	7091.74	6309.09	5635.35	6661.45	9261.82	8787.39	4352.25	3480.9	3898.64	2806.61	5126.97	2453.62	2643.45
P16152	3121.14	3014.91	4124.89	1163.9	1334.63	1316.62	1489.92	1853.23	1993.96	11395.2	10435.9	8116.12	3186.79	3479.81	3732.11	8621.85	10930.6	8224.28	1651.94	1635.7	2003.78	8730.2	13855	2944.84	10939.5	9783.53	12182.8	32922	35712.6	29420.9	29069.6	24158.2	22273.4	5154.94	4078.07	4586.31	5450.39	6531.12	3897.4	2526.69	3959.4	2285.53	1636.44	1664.56	1202.15	6427.97	6567.2	5442.15	5762
P16234	15799	14577	19377.1	9922.62	9063.12	10814.4	14725.2	12498.1	13903.7	39318.6	36221.8	32536.2	12708.3	11388.8	10453.6	11521.5	9665.91	11407.7	10849.6	10673.5	10501.2	24649.2	18300.3	22524.8	17983.6	14094.5	16584.4	23034.9	32292.2	24912.2	21131	20703.5	25169.8	62078.7	41861.8	43039.2	18722	15455	14132.8	25508.8	23369.3	22447.7	11510.5	15779.2	11340.5	32092.3	34059.7	33838.6	13440.1
P16278	23468.6	28693.3	32291.1	4682.62	6204.61	5960.97	7083.64	8694.84	6170.11	22124.5	22839.1	18269.2	12357.6	14161.6	13655.9	26999.9	19670.3	28339.8	2241.33	2214.76	2438.01	122037	61314.1	72159.6	15074.7	8233.08	13877.7	68189.2	54316.5	47664.1	16171.7	14074.7	13147.7	15516.2	16486.2	10031.5	5266.77	16666.4	5532.11	20093.6	29909.6	21098.8	4531.53	4788.9	3059.69	29567.6	22358	25905.7	7928.5
P16284	4626.33	6813.91	5988.79	4214.56	5491.31	6357.49	2922.78	3290.14	3153.73	14256.1	14658.8	12863.7	4221.38	4463.36	4668.05	6563.65	7445.48	8172.02	2990.81	3806.23	3885.74	18435.3	16793.8	18382.7	9000.21	8512.19	9723.41	12660.7	15121.1	13642.4	7973.51	8056.87	6491.02	15261.4	13179.4	17455	8281.88	7996.92	6200.35	9036.12	10785.9	9197.86	4305.57	4653.9	4424.5	15425	17712.4	17879.9	3419.06
P16401	4915.43	5333.56	6353.86	593.899	969.411	1051.74	319.845	328.511	453.038	2369.15	2436.84	1455.07	3120.26	2939.1	3669.49	5935.92	8628.58	9649.27	151.886	64.3511	364.094	7980.93	3994.5	6541.06	37271.7	32041.6	34475.4	215557	259921	237699	55157.3	60107.1	52262.2	6368.15	6094.55	7644.14	5400.3	4966.55	4029.66	849.846	5232.6	4617.03	568.934	4169.5	990.477	8449.52	6826.17	9358.84	22231.5
P16402	9.44844	9.44844	9.44844	73.8103	9.44844	9.44844	9.44844	9.44844	9.44844	9.44844	9.44844	9.44844	299.837	94.8986	150.622	9.44844	1288.13	9.44844	9.44844	20.6023	9.44844	9.44844	9.44844	9.44844	52499.2	21276.2	59064.5	127839	84735.7	111974	28992.5	18478.8	22465.2	9.44844	9.44844	9.44844	1097.36	9.44844	9.44844	9.44844	9.44844	9.44844	9.44844	9.44844	9.44844	9.44844	9.44844	9.44844	17425.7
P16403	7065.67	6541.21	4207.69	5719.37	4556.08	4860.06	6346.06	4313.07	3859.25	33992.8	11746.8	14245.7	26833.7	15438.4	37147	18498.6	18899.5	22502.5	16363.7	8285.01	8632.64	51239.7	51654.3	45653.5	59379.3	51753.8	67646.1	159964	626374	187436	214160	76704.2	115840	8128.01	8940.6	9160	5358.35	4586.81	3233.61	4440.73	4605.98	5296.81	4378.56	6639.58	5097.5	18153.3	23761.5	43303	71574.6
P16422	12384	11290.6	13283.8	6338.59	6912.19	6923.67	11296.1	8238.01	12629.9	29072.2	26758.3	20069.2	8598.08	8496.87	7899.01	35033.4	40738.3	37794.1	10239.9	8585.03	8630.49	43794.6	22753.7	29632	39560.6	33678.4	34389.8	57764.1	52686.2	111559	30414.6	37512.3	29491.6	87043.2	95666.3	53304.8	23863.5	19115.7	10432.3	14343.1	19237.7	17132.3	14330.8	12971.5	9150.58	35237	17415.5	37777.1	25261.1
P16442	1067.35	1060.36	1401.43	35.1352	729.044	899.532	3940.53	4245.78	5425.2	4278.4	3890.96	3650.15	647.484	833.707	917.141	4772.34	6519.93	6648.41	1263.15	1813.85	1691.39	9661.75	9870.8	11616.9	6595.74	7562.67	8617.41	36240.1	39988	40206.6	7942.16	9075.57	9867.11	6889.56	5834.22	1867.34	2086.31	1877.87	2067.83	2210.8	3946.95	2018.11	616.785	798.034	643.443	8153.93	5083.21	6162.41	12949
P16444	15577.2	17158.1	22573.3	11289	13304.8	15376	10281.1	10363.4	10917.8	61927.8	65139.4	58225	19975.5	23065.5	26559.4	19858.2	25796.9	23256.7	9915.05	11701.5	11548.8	23581.4	23691.3	19187.4	43822.7	42631	52629.4	79824.2	83094.7	91189.8	150917	121552	111675	41614.6	29866.6	39972.8	9083.26	13286.8	7345.1	12028.3	17796.1	15382.8	8758.22	11829.5	9649.76	37408.6	43645.6	40855.6	15751.4
P16870	9067.54	10215.2	12804.1	3061.23	4086.51	4095.26	4046.08	4417.66	4288.76	6662.8	9116.43	6831.92	5144.9	5321.24	6073.33	45362.9	47094.7	41482.1	26034.9	26474	26705.7	36650.7	34825.2	27939.5	8075.55	14095.1	7228.29	49806.7	30898	48191.4	6202.83	7694.68	19340.6	8571.35	9798.85	11142.1	10405.5	9923.46	8016.94	3105.52	5573.37	2605.12	7695.92	9020.94	6869.61	29201.2	19962.1	25687.6	9470.09
P16930	2528.24	2659.17	3265.54	2155.29	2500.6	2404.63	250.182	318.472	198.867	3949.43	4065.92	3593.76	867.979	756.665	802.554	2683.11	3067.48	3314.89	457.375	516.204	453.253	12946.5	9977.01	8775.55	9026.16	6867.07	7364.94	10710	9941.86	18263.8	6347.5	3618.68	3531.29	11.0414	11.0414	11.0414	11.0414	11.0414	495.322	2910.31	5005.28	3180.57	79.2308	11.0414	11.0414	11.0414	11.0414	11.0414	11.0414
P16989	484.962	630.114	839.322	82.0199	60.1213	191.003	1132.33	667.85	961.836	3808.69	3149.81	1948.37	6948.42	8127.92	8.1698	19449.3	16379.4	18934.3	332.735	251.191	357.492	37649.6	27297.2	24586.2	17648.8	19882.3	16052.8	137665	75465.9	152742	64313.2	68744.6	64152	17843.2	9465.62	8598.15	4646.69	5796.42	3177.03	6090.7	3921.77	5612.28	6903.07	8426.76	6728.21	13332.9	6578.61	7259.18	2859.2
P17050	13597.4	14041.8	18140.2	2171.19	2127.79	2786.08	6267.47	6631.12	7516.96	4291.26	5192.87	5023.37	2166.83	2680.04	2587.78	14939.3	15390.3	17329.1	1160.58	1307.59	1434.78	19079.4	19798.4	20098.6	3397.45	2948.31	3584.42	14036.5	10997.6	18663.6	5440.1	6158.86	5792.34	16704.6	12742.6	11044.1	14933.9	10634.2	9199.81	15693.1	22781.4	20788	4518.79	6750.69	5968.47	11903.2	10847.2	12063.6	2959.84
P17174	5438.48	7986.82	10011.9	5810.97	7699.97	8340.46	2964.97	3914.87	4649.22	10718.5	11655.1	8985.84	4432	4556.3	5019.6	3085.55	7388.48	6578.36	2600.53	3164.75	3138.59	23437.8	20034.7	23884.4	17565.1	16061.7	20138.5	33224	36330.9	32905.7	25742.2	28359.1	20562.6	11931.8	14849.5	10916.1	11639.6	16376.3	9449.14	8015.6	15360.3	10066.1	1738.6	2248.9	1796.85	9250.98	10110.6	8310.1	3743.23
P17252	458.032	284.81	1194.83	1044.68	919.124	742.79	555.035	400.625	312.622	3714.29	2978.42	1519.69	1626.1	1388.79	1249.13	2982.69	4946.59	2356.6	332.908	404.325	409.026	2206.1	2019.89	3354.44	4906.24	3570.7	4651.67	8919.12	4662.89	5738.41	9048.98	6564.45	7956.91	1973.51	2000.13	1207.74	1340.78	871.291	695.875	254.947	4682.26	2250.1	755.51	710.398	639.465	3312.36	2247.58	1673.41	1687.91
P17643	7041.94	7146.4	8448.36	5357.89	4403.03	6287.43	5068.97	4254.54	5282.49	4688.3	5456.74	4972.62	2313.48	2062.44	2045.83	6703.8	8273.66	6308.63	1024.32	980.005	1002.76	5494.16	11881.3	8918.88	6473.76	5019.88	5039.71	11817.9	3785.55	5534.65	9920.31	5192.62	6305.29	10088.5	5861.44	7090.13	19553	16659.5	7365.96	2777.14	3751.47	2924.55	5923.95	5770.84	5183.45	16725.1	18715.1	17479.6	5362.55
P17813	9380.13	12023.5	12730.9	8906.67	10654.9	11422.2	9452.21	9229.27	10701.4	31995.9	26449.7	28733.3	8938.51	7362.06	7800.91	15850.1	21342.5	13673.6	4297.3	5409.06	5943.47	28389	34197.6	30817	15413.5	20084.2	19691.6	31136.5	31987.8	35593.5	18621.5	18631.9	20047.9	22061	17010	19595.8	9400.62	7492.97	7976.46	12333.8	16369.7	14408.1	9811.32	10382.1	10717.4	40907.1	31930.5	37477.5	18159.6
P17858	2176.44	3110.74	3826.92	2657.63	4356.46	6123.33	1088.05	2980.18	2543.86	14463.2	11808.5	12014.2	3789.85	3670.61	4820.38	7382.2	6589.84	5350.29	1832.35	3361.52	2077.88	7367.56	7315.2	5818.72	15689.6	23393.7	23634	48611.2	41426	32060.5	40016.1	22474	53458.6	2912.21	4722.54	2290.29	3601.88	5780.6	1989.76	8108.47	9116.36	4368.58	792.35	932.186	1020.52	2738.95	4007.27	30908.3	3184.1
P17900	64432.3	85943.6	100738	48713.9	47356.6	52934.7	101661	104442	101523	21148.1	19034.8	13711.5	22785.2	21680.4	17511.7	320358	338025	291825	28048.8	30449.6	32357.2	175513	127286	140387	88965.2	42740.3	56159.3	35877.3	25808.6	21069.5	26189.2	19252.9	14579.4	121448	75322.5	72887.6	635361	817091	526133	277036	379113	318616	130448	163057	119410	52341.5	57081.3	60496.5	45869.9
P17927	3480.28	3689.46	4945.14	7177.93	7115.73	8670.73	12658.9	10855.3	11194.5	17893.1	16283.8	14480.5	6143.54	6441.14	6430.55	15665.3	16228.9	22795.3	9864.28	9602.24	9557.48	25231.3	22982.5	23995.1	14582.3	12487.6	14537.1	43566.2	37888.1	39842.4	22433.2	18583.1	23169.6	18854.8	15938	13413	7042.12	1874.39	3802.09	10913.6	13226.4	12283.6	6878.43	7834.15	6847.61	21671.6	21804.4	20232.2	26810.4
P17931	1589.76	2000.47	2809.01	1698.01	2067.82	1810.08	1567.8	1674.03	1546.12	3470.08	4626.86	2943.1	1401.19	1244.15	935.367	7042.78	12167.4	12467	1650.29	2026.35	1880.62	14358.3	5657.11	45814.6	4682.88	5780.26	5752.64	15335.1	26351.5	20967.8	2570.13	16089.3	5334.87	14467.6	9849.34	8271.15	7003.88	6605.98	5658.19	3041.08	4777.55	3480.12	3146.01	5248.15	2764.15	9002.39	7454.31	5499.71	5638.8
P17936	39794	44351.9	57517.2	53146.7	71854.6	97598	54409.6	82448.8	85098.1	63735.6	70918.7	70373.5	60391.2	77632.4	94040	137735	156874	178622	35565.9	44377.2	50756.9	249605	222686	236946	101816	95366.4	148569	208181	285640	235996	130636	146149	179171	384006	368531	401083	395846	754221	419502	236802	351961	149421	176453	217222	211499	236069	251032	275256	171231
P17987	1341.68	1314.24	1809.16	1182.88	1347.34	1365.56	581.762	648.8	732.246	6760.6	6270.81	6577.39	1428.31	1355.76	1535.5	2994.43	4519.75	6524.95	1579.16	1192.2	1280.44	5132.81	4037.82	5700.16	7002.1	11765.5	10932.1	19412.4	26542.7	20753.6	15215	14971.9	14259.7	3508.59	1357.77	2420.98	2748.19	3329.82	1757.47	1700.56	910.145	1684.26	307.5	211.448	145.691	4383.78	2017.83	4820.33	3964.04
P18065	33700.6	36086.1	42007	64565.9	66034.6	84003.8	110069	104189	119114	209841	215122	196770	90906.4	94760.7	94204.4	246814	258645	252322	74480	81388.3	84837.4	273814	221125	220960	208433	181716	206531	376526	391496	324855	271902	218293	227514	264678	203682	179255	117232	109663	72258.9	160460	203685	119603	96660	86111.8	77154.6	232354	232594	207283	513283
P18124	397.413	68.1673	1306.68	1164.24	834.151	1194.21	1399.28	607.143	471.453	6189.53	8345.54	7241.9	2616.25	3513.34	3782.26	4658.97	5682.61	8180.41	2421.55	2870.23	3085.71	9423.33	4042.46	12287.3	16862.3	16811.5	18952	51917.2	76550	70243.5	26702.4	48571.1	29511.6	5960.69	2836.13	5031.68	3990.75	3090.2	2801.79	3629.47	331.554	1570.94	671.812	949.513	408.49	5522.31	4743.46	4092.45	10372.9
P18206	375.912	399.178	2168.92	707.602	996.363	1082.66	595.97	597.318	480.192	2854.93	2047.59	2136.05	1256.13	1443.38	1691.36	4203.32	4717.1	4404.74	951.789	1442.96	1689	11514.4	11869.6	8802.91	5913.4	5953.74	6206.24	21477.2	21049.7	22378	7392.34	906.291	7433.37	5076.18	2852.05	2639.12	1611.53	243.748	1104.54	1732.42	997.395	1879.38	594.035	2776.96	675.422	4626.06	5374.23	6004.3	11792.8
P18510	1620.95	1536.18	6366.4	752.877	1446.33	808.15	1203.5	2456.17	1661.28	6787.97	4745.75	4861.58	2083.9	1645.36	1824.69	4870.01	9571.39	19854.1	452.433	5111.43	429.195	109430	93041.5	97177.8	63263.4	31994.3	32414.2	76286.6	81303.2	136539	27917.8	16562.5	26776.5	19417.3	33287	24562.7	9198.53	8689.65	4827.65	3164.48	8319.96	2622.52	582.934	771.602	477.456	14699.9	8283.99	9330.14	43207.6
P18621	223.109	264.491	262.579	287.818	504.057	665.896	1028.04	180.445	93.1663	632.247	903.155	1431.3	748.017	882.513	1135.77	648.322	675.43	812.66	1429.38	1766.97	2353.7	6421.14	6919.9	13556	4739.35	4828.09	6389.47	8732.11	9981.91	16406	9729.9	9138.02	11371.7	169.679	169.679	169.679	169.679	169.679	169.679	169.679	169.679	169.679	169.679	169.679	169.679	169.679	2582.59	2907.01	2863.93
P18669	3322.42	4630.39	6486.75	2139.41	2669.66	3438.33	3945.69	4112.37	4172.62	9149.2	8854.06	10317.8	4332.75	5537.28	6787.37	5974.73	7170.23	8068.42	5426.29	6207.1	6692.58	7687.4	13533	15648.1	12417.6	13839.3	17332.5	51095.5	43771.8	67194.8	46672.7	38457.4	47427.2	9577.78	5323.73	7076.74	4009	4065.76	4201.28	5771.67	6945.2	7251.25	2588.9	2934.12	3157.2	8554.15	11803.8	7494.26	6704.39
P18827	684.561	1255.27	1745.58	250.24	413.827	657.834	298.277	485.677	636.893	7241.97	7284.59	6858.7	998.748	1385.76	1892.06	7710.89	8130.61	11245.8	258.497	342.635	535.941	37705.1	37761.4	37919.6	27168.9	20812.7	28921	35513.1	36038.2	45388	17876.6	16789.4	24671.7	51473.5	27252.4	20115.2	27837.6	25117.8	28204.5	5222.61	10786.4	4800.04	396.516	168.666	1097.55	39082	30223.8	22693.2	2906.84
P19013	3116.55	2949.29	2843.31	2267.69	2605.98	2598.56	842.178	1146.93	1228.08	20705.9	22460.5	19745.9	136070	157798	180371	11136.7	11395.4	9110.73	5526.04	5035.75	5506.19	15028.8	97653	13242	435648	533146	614866	2.53794e+06	2.49095e+06	2.51032e+06	1.2302e+06	1.37134e+06	1.393e+06	3461.69	4483.82	2605.21	32171.5	34633.6	25715.2	2652.2	2846.76	1465.62	508.717	620.779	793.534	190908	18881.9	5910.7	21310.7
P19021	3999.86	4790.44	5481.53	2886.17	1953.45	2772.51	3751.45	4392.21	5995.6	9575.52	7616.51	8547.71	6042.52	6182.69	8170.42	16656.9	14555.5	13225.7	3428.68	3217.27	2622.9	20566.9	20003.4	27076.4	13411.3	12124.6	14904.3	39550.4	68474.2	47782.2	25918.5	22337.5	29654.7	16815.5	27036.2	14034.5	7772.19	11377.4	9532.43	6492.5	14825.1	9242.25	6273.62	7165.67	5611.05	27131.5	19966	26171.8	18741.8
P19022	33313.4	32066.5	35498.1	23391.9	26948.2	28418.1	18384.1	17083.2	17356.5	51363.6	48180.2	49922.9	18609.4	14561	20754.1	22441.5	19114.3	23136.8	8070.91	6416.77	6503.61	54638.2	42413.4	53100.2	25066.3	20628.7	26519.5	24968.7	31372.6	27642.9	18940.5	11754.7	13573.5	17471.6	15084.5	11819.3	8430.92	7570.48	5153.45	12843.7	21840.3	17359.3	10874.4	13010.1	7330.26	43895	37963.9	31176.5	36728.4
P19256	2849.84	3088.02	4887.29	1340.54	1559.77	2634.55	2197.16	2554.09	3114.72	1843.01	2950.83	2020.49	1880.27	2433.9	2203.43	5596.34	5574.43	5590.31	1281.07	1715.25	1911.77	8516.56	14198.1	5834.1	5898.02	5831.56	8527.06	14003.3	11959.2	12970.6	5730.95	1931.71	4969.04	6653.98	4673.14	5487.79	2808.31	3676.87	2161.39	4857.94	5446.48	5033.8	1857.97	2549.73	2558.28	4407.89	4589.78	4737.38	5741.63
P19320	18650.3	22962.8	28797.8	47304.5	57700.3	58397	38298.1	43999.7	45496.6	13041.7	11847.2	12348.6	6596.9	6694.36	7031.84	69673.6	93199.9	84134.7	33746.4	36354.5	36608	42998	37843.3	41762.9	14999.4	13440.2	15812.5	10469	8405.59	10977.5	8004.38	9716.31	9280.21	44484.1	53620.8	40067.7	139868	146054	113228	133428	168999	142732	90789.2	95619	82364.5	43576.8	42103.5	43976.2	2457.87
P19438	3721.6	6116.32	8513.46	7381.97	10168.1	13687.5	7233.16	8497.35	11137.9	3783.21	5824.07	5523.29	3852.28	4816.21	6542.37	6485.64	9609.73	11135.6	1702.83	2865.62	3956.84	13540.1	8692.99	13902.4	7872.54	5679.31	10463.4	2672.59	13630.5	6380.83	4011.73	5911.31	9862.07	20074.5	41801.2	31551.4	31517.7	61849.7	34041.9	28297.6	40055.7	42926.6	11756.4	19619	18151.8	20547.3	19407.3	31378.9	7367.33
P19440	8916.96	10983.8	13833.4	8305.21	8135.27	8860.52	4564.7	5138.59	4946.08	55729.3	59085.3	48062.3	14673.9	17438.1	18034.3	19279.8	20357.6	18903.2	5159.51	6902.99	8328.6	30526.9	36692.5	29098.8	31188.2	31872.8	38484.6	63589	60657	56156.3	29370.9	32527	34740.7	15922.2	14776.6	12695.1	5887.52	10848.2	5721.45	8545.64	14754.9	6393.49	2254.45	2808.21	2144.46	25775.7	24918.4	26763.9	9663.97
P19532	192.215	144.579	16.4236	28.0807	296.751	304.008	190.315	9.75259	184.269	238.294	256.004	147.962	14.6626	40.0049	444.565	37.6543	0.852762	39.4092	12.1585	8.28166	24.3265	122.712	125.912	39.4092	119.792	39.4092	39.4092	39.4092	2.23346	2.04225	346.824	0.877349	46.3379	301.124	258.733	578.477	1074.29	883.073	525.717	265.656	362.693	106.929	258.662	95.0826	682.872	39.4092	105.868	577.871	182.782
P19652	7796.05	13871.5	18367.6	1933.4	4316.53	5580.41	8201.25	11953.7	15872.6	2850.88	4452.95	3393.67	3091.64	3285.14	5022.2	15811.9	22667.9	24018	15775.8	22219.1	27380.7	14591.6	13340.2	13745.3	9856.61	10888.4	15420.2	79400	7575.92	17457.5	5506.85	7550.6	11373.1	31054.2	24228.2	24517.7	33209.1	33422.4	32592.9	46694.7	66392.6	81351.8	7384.06	10453.4	8407.79	19803.6	28976.3	19888.2	5149.09
P19801	2767.05	3417.28	3714.3	1053.25	902.949	1224.33	2477.4	4531	4540.39	4924.16	5043.96	3021.13	2227.37	2389.58	2831.2	3660.8	5382.01	3634.97	2546.52	2999.24	2783.82	20899.3	22136.7	12987.3	8257.49	7283.34	6467.66	10516.6	15058.8	11592.2	9147.76	6994.42	5567	21849.3	19482.7	17108.4	4325.71	4262.78	3921.75	5440.8	5599.89	6793.73	4820.25	6814.6	4856.57	8994.64	13017.4	10768.4	3105.65
P19823	3012.51	2898.23	3746.23	935.983	396.439	423.689	2938.44	1442.05	1488.84	1460.31	1487.82	1237.68	989.935	1277.63	1078.35	4130.82	4142.2	5737.39	949.568	470.109	406.253	5226.78	7044.4	2991.14	6040.5	6829.59	1255.54	12142.2	4154.05	4882.76	2079.43	3016.57	4979.19	17897	14844.4	14012.4	2999.67	2419.61	2196.63	7428.33	15171.4	8021.46	2196.41	2069.37	2460.67	6359.08	8033.2	7186.54	5140.52
P19827	658.543	1336.28	1317.51	455.89	416.243	583.503	1124.87	928.446	923.466	3825.72	2817.53	3266.44	1307.54	1311.21	1230.47	4607.05	5155.39	5325.53	353.729	409.343	551.361	7225.71	9118.72	4028.86	4415.66	1386.13	5667.11	6218.56	9176.88	12410.9	6485.15	2493.61	4865.84	5371.08	12668.6	855.468	1487.53	3961.79	865.295	2823.9	3683.21	3370.78	1716	1659.83	1462.47	14286.6	5446.31	10124.3	6274.19
P19835	17277.5	20061.8	23626.1	3075.82	3382.84	3877.12	7666.81	8051.57	8462.82	7990.15	9089.68	7161.29	18589.1	21887.6	23580.2	27120.4	28197	28767.7	5131.44	5909.67	6067.17	63739.2	60361.7	59448.9	15769.4	16027.6	26254.2	144600	160505	167927	10960.7	6999.13	6913.44	20078.2	26731.4	17424	4405.41	5285.9	4328.58	3153.61	9099.66	3690.19	10330.9	14969.6	10798.7	29573	26832.5	25811.9	36850.4
P19957	12810.9	13055	13123.7	9111.49	10359.1	9718.84	10237.6	11245.9	11491.3	15541.1	9508.37	7883.48	7554.52	5748.88	4914.03	54031.2	33647.8	35830.7	1834.27	2247.97	1350.11	103166	81311.5	75982.4	80946.4	56245.6	52563.7	137764	114588	98235.6	42572.7	28257.8	28934.5	23138.8	22842.4	19926	50730.3	39502.3	29103.4	7216.71	11720.9	12397.5	13880.2	10131.2	9558.86	31668.9	23899.4	25485	308702
P19961	72678.8	73593.4	80498.6	42495.5	44240.2	45598.1	77091.3	68662.6	60315.8	50169.3	44722.2	39760.7	26678.3	27084	25740.7	111885	125702	113282	18507	17971.8	18100.3	173076	136364	133702	110104	114284	104202	381427	336924	310521	128839	110903	105791	588139	488759	497890	141328	105618	87105.5	28951.3	31668.2	27409.2	44798.8	44399.3	34568.2	141044	137678	124300	97243
P19971	1190.07	1175.8	1071.08	1636.01	1538.67	1426.79	1707.96	1199.58	1893.25	51607.2	58144.3	55463.5	2024.93	2364.41	2451.82	111165	138269	144811	731.188	619.548	729.693	220136	131242	104859	123651	112511	116744	67789.4	126327	135897	127987	90969.7	71967.8	165194	101868	100947	56213.2	42427.3	24602.5	4896.74	2982.58	4659.64	1529.22	2461.07	1936.55	241957	114108	107684	33876.6
P20042	155.4	155.4	155.4	155.4	155.4	263.404	155.4	155.4	155.4	155.4	155.4	155.4	507.004	504.683	325.915	155.4	155.4	155.4	859.623	807.889	921.959	155.4	155.4	155.4	155.4	155.4	2840.67	4610.56	5499.52	155.4	155.4	3117.75	3179.85	155.4	155.4	155.4	155.4	155.4	155.4	155.4	155.4	155.4	155.4	155.4	155.4	155.4	155.4	155.4	1982.91
P20073	847.563	1268.51	1557.32	933.351	832.987	619.762	560.897	583.369	414.828	6810.22	5414.77	5418.08	1794.27	2291.43	2338.23	6684.54	4283.52	5462.9	667.125	905.16	1161.1	12985.2	8683.48	12256.5	7743.86	8317.06	8722.19	19460	22642.5	21519.1	11343.7	7971.49	8381.66	4466.85	5386.91	3766.71	1482.04	2058.65	781.172	1663.5	3389.32	831.893	715.484	699.646	538.111	6656.55	6302.25	3848.56	2633.72
P20138	21132	20819.6	24732.6	14906.9	16762.7	19108.1	8528.36	7367.85	8223.74	18571.7	21378.9	20404.9	12482.3	12795.9	12093.9	24846.2	31152.5	36466.1	1707.51	2564.7	3146.74	20915.3	24824.3	22901.7	15619.6	8810.18	13188.7	37922.2	39841.9	84994.6	22293.2	21036.6	14564.8	23206.6	19004.5	21735.8	29265.6	16798.2	11729	10047.6	14061.1	12937.8	19897.2	18084.8	18440.4	23399.2	23776.5	25222.9	13872.1
P20142	965.811	332.848	332.848	1524.79	1524.98	1863.09	909.637	332.848	995.099	332.848	332.848	332.848	332.848	332.848	332.848	23413	45913.6	37451.8	458.198	639.759	876.741	16793.2	17831.4	18693.7	332.848	332.848	332.848	332.848	332.848	332.848	332.848	332.848	332.848	21181.5	16882	20493.4	29776.8	21394.7	23677	4463.37	5655.74	3679.98	1007.98	1095.23	1532.38	6570.18	12455.1	7697.92	5907.62
P20151	8837.32	13068.6	15930.8	3085.91	3414.86	4190.16	747.127	893.294	816.099	727.209	671.839	392.852	15400.2	12268	20598	69058	147291	134790	132283	144016	144267	21179.9	17510.3	19500.6	28313.6	33869.2	37662.3	80222.2	72561.1	84180.8	71750	59513.2	67187.8	25636	18083.3	16114.5	11719.4	8557.79	8157.43	24139.3	36697.4	27772.1	8135.22	8153.59	7372.34	5371.12	4824.49	4575.12	14291.6
P20231;Q15661	1284.68	955.832	1261.76	1159.27	1178.47	1177.61	2416.65	444.193	2033.44	896.759	4891.76	4761.78	3967.78	3890.14	3771.76	1865.03	2786.55	3148.51	2093.71	2151.01	2489.5	8360.63	6395.5	6194.83	4937.85	3798.42	4974.3	6479.77	5074.16	1923.69	6351.22	5207.98	6319.31	42797.6	38663.7	43519.2	13882.8	12766.5	9608.98	3942.16	7570.45	6141.77	2784.48	3730.6	3186.7	6858.13	6724.4	7183.62	4208.68
P20333	30031.6	41097.7	36192.6	46198.6	55981.8	53255.1	64753.4	70115	63838.9	30963.8	33782	30838.3	32066.7	33327.5	29676.5	80368.2	90657.2	95854.6	19504.5	17682.8	12155.9	49385.6	44156	31176.9	59027.7	56246.1	58741.3	41257.8	42968.4	38031.8	32254.4	35509.1	39451.9	90888	95930.2	84314	93138.4	140672	94733.9	73095.8	97815.8	80195.4	66327.4	58168	54577	97112.5	90032.6	87284.6	21365.5
P20337	811.993	811.993	811.993	811.993	811.993	811.993	811.993	811.993	811.993	811.993	811.993	811.993	1259.72	1387.1	1642.52	2401.54	811.993	3523.09	8118.17	10442.9	10873.6	811.993	811.993	811.993	811.993	811.993	811.993	811.993	811.993	811.993	811.993	811.993	811.993	811.993	811.993	811.993	811.993	811.993	2013.37	811.993	811.993	811.993	811.993	811.993	811.993	811.993	811.993	811.993	811.993
P20618	2261.63	2385.74	142.927	4304.21	3752.32	4629.13	1159.44	1394.48	1465.76	8124.91	6453.69	4947.14	3555.74	3032.72	2812.72	7583.81	11231.1	8501.61	4938.81	6086.09	5658.62	19001.1	10188.8	14906.8	12426.3	12151.2	9409.24	27864.8	21155.6	24052.1	24761.7	18644.4	11495.5	142.927	142.927	142.927	142.927	142.927	142.927	142.927	3515.54	1116.11	956.011	1020.39	920.968	6080.3	142.927	142.927	8737.5
P20700	783.631	247.36	833.979	320.186	677.67	734.699	222.497	262.297	288.095	2564.47	3233.66	2719.9	2355.91	2991.61	2857.27	1617.81	1640.24	752.65	888.826	786.966	649.312	1718.81	2174.82	1551.55	2459.28	2298.17	1972.15	11443.3	12288.1	10531.6	4074.18	3701.83	2288.44	1746.32	1576.31	1266.24	1945.68	1334.94	1312.48	344.76	605.526	476.132	405.123	419.253	549.833	2399.71	2028.34	1386.62	2132.3
P20711	3152.79	4276.45	5091.34	3820.59	3427.06	4072.71	1188.28	1851.81	1638.91	11440.7	10173.3	9520.11	1707.24	1689.89	1533.45	1852	4691.19	1677.4	1267.65	1517.53	1633.72	3968.79	5857.55	86748.4	6898.12	7143.52	8955.09	18580.8	13595.5	16452.5	24604.2	18220.1	26149	5175.74	6414.48	8352.21	1460.34	3442.26	6280.04	4048.81	9120.58	7133.06	85.7123	944.56	1170	13466.3	13474.7	14751.5	1279.86
P20774	2794.47	3817.73	4136.6	736.094	893.259	784.5	9921.75	14942.6	16693.1	3987.16	3550.96	2924.4	363.347	601.018	1293.24	6299.03	6860.84	6814.42	733.783	775.878	839.249	13504.1	10989.4	14267.4	13280.1	11646.4	18223.9	8995.78	8073.33	12232.3	2044.81	664.187	7316.62	33715.9	22904.8	18191.1	36034.6	54448.2	24081.4	15766.7	33437.9	23962.1	9514.36	12005.3	6833.85	1763.63	3963.53	2395.33	5168.3
P20810	2338.33	3008.71	4962.88	2519.4	3089.74	2816.78	1011.64	1819.75	1896.26	7908.74	10674.6	8295.9	6220.53	5692.14	8885.45	8258.13	6477.83	7692.79	2742.3	2673.93	2592.93	79052.5	70250.7	77351.6	38012.5	35066.4	45055.2	93623.9	85373.8	79398	34835.2	33650.6	33889.7	15682.8	16803.1	12223.4	9857.35	10944.9	4983.44	6225.27	6716.87	4908.2	1674.09	1664.9	1522.09	21699	21441.2	22444.5	51057
P20827	29714.4	33755.2	32120.2	11776	11188.6	11938.9	15219.4	15326.3	13563.3	20834.6	30116.2	16873.4	19595.7	18530	15697.1	19326	24184.6	24707.3	20244.7	18257.6	13348.8	48863	48510.2	55616.6	35780.9	37620.3	40599.6	106323	98337.9	91350.1	37756.1	32515.5	29629	41075.1	16883.2	21505.4	32825.3	6106.23	8795.15	10025.2	11345.6	12585.1	25789.8	15090.9	17007.5	76325.1	47644.7	69806.8	43219.2
P20916	3353.6	3566.77	4081.08	1478.9	1886.63	1783.41	3297.82	3465.66	2852.99	5407.4	5560.28	5053.09	2735.72	2552.09	2846.11	2429.9	3821.26	3082.72	619.564	1348.29	922.987	8629.72	2972.03	3905.48	10491.5	7361.64	9770.23	15574.6	18733.9	11620.1	8144.58	10534.5	7888.6	6164.57	6362.01	5352.22	4392.63	5605.98	1773.05	2297.37	1851.16	2332.7	1448.76	1068.27	1637.01	8037.61	2842.67	8219.65	4646.97
P20930	980.622	812.882	1124.87	666.501	620.795	1407.61	654.307	665.119	493.616	1711.75	1130.59	1825.75	2512.61	2598.26	3032.65	4694.32	7522.89	6393.03	3436	3309.93	3021.27	14449.4	10072.3	11199.9	64405.6	57762.5	79599.7	61511.7	68212.2	50311.1	51225	54336.2	66177.9	12656.3	16969.2	14659.2	12909.6	35435.4	26340.6	4422.74	12691.3	6072.94	3626.99	5500.98	3574.27	9038.39	10029.7	11037.2	30636
P21266	2877.06	3140.51	2388.15	781.026	1337.92	1239.76	1547.35	2352.29	2357.62	5841.04	4834.33	5635.99	2397.19	2727.98	2633.76	5030.74	5979.61	5475.13	2538.27	2856.06	2610.69	5659.8	5401.05	5791.57	4409.95	4300.57	4022.44	10253.3	10222.1	8696.35	8538.67	5465.82	3352.8	3310.41	3536.54	2162.71	4238.26	4335.31	1888.11	2909.52	3013.71	1415.3	2394.44	2692.68	2030.07	3340.6	3029.14	4333.47	2149.41
P21281	3359.1	3779.37	5115.22	3651.01	4198.13	5625.27	2763.27	2844.34	3107.92	10644.1	12996.5	13394	4884.7	5760.07	5234.2	6707.98	7543.04	10386.6	3582.86	4036.68	4438.67	6594.17	19246.1	8209.63	14596.3	14923.3	17227	20079.1	10157.5	11094.5	25981.9	26589	25105.8	11763.8	3362.47	5390.15	6900.14	9402.69	2384.1	4375.26	2956.04	4240.02	1669.75	2125.31	1905.73	8107.35	8891.57	8362.59	7267.57
P21291	778.939	1052.28	1195.37	1270.33	1462.29	1556.28	1514.71	1322.89	1489.48	4513.12	3545.83	2850.74	1495.66	1212.46	1644.58	5469.81	3206.24	5784.45	2337.61	2419.38	2101.76	5302.55	4115.24	5420.14	5027.52	5197.08	3591.66	13488.3	10232.5	10667.1	8522.48	9050.77	6839.92	3679.86	3277.25	3093.52	3350.65	1459.8	2428.14	2159.47	2443.6	2652.86	1497.06	1850.06	1411.41	12555.8	6125.1	4716.03	2192.83
P21333	4071.76	7961.52	7759.62	9193.9	11336.4	12123.8	7982.8	9331	9722.09	20659	19569.6	15192.3	6662.76	4956.25	5046.28	19050.1	20590.4	15863.2	4831.06	6241.93	5606.17	69187.2	62657.9	47958.2	17019.8	11911.2	13485.7	19033	10459	13497.2	9728.05	8654.14	6930.16	52488.4	28313.6	35632.7	53208.9	37564.9	27264.2	22020.2	14158.2	16302.2	18351.4	15350.2	16519.1	30227.5	18908.8	21953.4	10618.9
P21399	3399.91	4615.29	5141.9	3217.89	4447.23	5095.05	2537.28	2651.27	2773.33	8751.72	11267.9	8476.06	5483.32	6574.44	6998.89	3878.09	7261.35	4897.42	3195.76	3172.81	2999.11	8011.38	4323.85	34301.4	10326	9851.01	12030.4	9444.37	17854.2	16774.3	34626.5	36933.7	40762.9	4093.64	2128.14	3816.35	6212.45	3650.55	2176.63	7309.73	5612.73	7855.16	1560.17	1170.21	1040.93	10186.8	4066.78	3799.95	1417.7
P21695	4985.06	2519.04	2196.02	1770.05	2053.15	923.271	1122.33	2062.65	524.292	6157.3	4214.04	4058.82	2396.9	1889.96	1284.06	4359.1	2661.73	3058.18	1458.38	1003.53	970.572	2253.05	2106.46	3380.25	9925.7	1383.49	2417.2	9069.78	6555.45	9049.24	7910.05	5367.18	6292.8	219.808	219.808	791.308	219.808	219.808	465.408	7185.64	219.808	2463.97	810.486	283.755	465.266	219.808	219.808	219.808	219.808
P21709	16534.5	19381.8	21656.3	13597.1	13945.3	17755	16289.4	15369.8	16363.8	30756.7	27471.8	23491.7	10805.3	11304.3	10035	16207.6	17341.9	19193.4	4550.58	4344.97	4241.29	24109.6	23031.4	22146.6	13760.2	10428.2	11256.8	19224.2	13095.5	17759.4	14077.6	8674.68	8787.58	17569.5	15341	17732.4	19113.6	14600.3	11880	13453.7	15368.6	12216.5	14727.2	11732.8	10017.7	26473.5	23515.2	22950.7	21265.6
P21741	1473.52	1617.05	2217.39	1386.28	1719.58	1681.85	687.753	951.97	1071.53	5368.78	2215.45	2526.73	1507.32	1661.09	1013.05	4479.54	5767.59	5296.14	4788.07	5705.64	5812.43	5310.77	5287.52	6700.79	2475.37	1671.46	4027.45	9412.78	8300.77	7708.64	5612.94	5976.36	7208.39	3626.66	3545.48	3387.43	5321.87	3570.72	4965.12	2093.61	4372.4	4003.67	4270.58	6576.94	6200.67	6882.39	6830.05	6256.26	1933.57
P21754	5456.97	8420.82	10147.7	5056.9	4544.35	6896.66	14203.8	18160.7	23745.5	8585.44	7845.03	8833.95	6299.8	5092.41	5392.23	13312.4	1770.28	1207.88	1786.5	2499.4	2637.15	25337.5	23578.7	23590.5	12509.7	2774.09	2684.92	26923.2	24141.9	27449.6	17799.5	4021.33	4820.05	98416.2	92732.7	91267.3	16557.2	19523	17632.8	9167.76	84730.4	5760.51	26439.1	30696.4	30511.8	27663.4	28485.1	27895.7	9994.06
P21796	5018.92	7029.47	9123.64	1741.45	1883.98	2619.27	4285.88	4325.3	5500.77	10105.8	11437.9	11017.9	2962	3368.87	3328.78	18800.9	20947	23122.6	2868.18	3095.76	2993.19	10661.5	6985.94	16916.6	13639.7	14589.2	13494.5	37426.2	49317.8	46646.6	13197.4	12162.9	11752.8	12435.6	550.243	8745.34	4607.83	7368.34	3184.08	2353.82	5833.17	4004	891.371	900.983	653.728	11870.2	14319.8	11070.6	2338.63
P21802	23821.5	27918.9	35797.3	16082.2	13614.4	22697.4	30759.1	31367.2	29723.4	16809	19511	25764.9	10500.3	7800.65	6418.77	17531	16943	16651.4	21670.4	20491.8	24952.5	48932.5	46149.1	36212.9	30240.1	27768.2	33579.4	43548.2	43357.8	31705.7	26974.9	20736.2	24978.2	61876.9	48260.4	68746.6	35393.3	33736.8	23708.1	35252.1	52492.2	43808.1	8810.33	8914.14	6175.45	29205.5	28736.8	32085	7787.31
P21810	40902.1	46793.9	68402.7	19229.5	27743.8	27160.7	87735.8	115150	130920	76005.6	77869.5	81963.3	58582.6	66743	93306.2	71701.5	97171.6	111186	33689.9	28387.4	29666.3	138267	112818	183549	58486.4	41810.9	74757.8	64097.8	58079.7	67397.2	123188	113991	122685	100807	90745.1	103115	38903.5	46124.6	28660.8	57361.1	93626.1	45466.4	18931.9	19232.7	27427.4	168527	150803	114299	34898.2
P21926	48824.4	32830.4	68019.1	4289.14	3326.79	5594.67	18158.3	12491.5	17350.5	55652.8	59223.3	61881.9	19256.3	16960.8	22221.2	26969.8	33877.1	47905.6	46239.7	44012.5	38276.5	47049.1	142634	144716	24855.2	26028.2	25841.3	392864	574066	393453	121606	138880	120489	60444.8	24701.1	15367.7	57665.8	56127.2	42345.7	7424.16	88177.3	7144.08	2791.85	1995.63	2899.09	92314.5	23934.5	24534.3	52460.4
P21980	557.093	1400.37	2075.34	709.622	758.761	1263.1	557.643	544.182	2523.52	1743.99	538.456	4396.36	645.362	560.842	639.943	5230.42	7804.77	8075.01	276.466	279.689	322.431	11561.3	9953.44	8782.47	14103.5	17324.2	5760.48	19137.8	18708	19022.6	14798.7	26076.4	19822.4	3175.96	2711.93	3175.17	9989.66	16140.7	4368.83	1886.58	3756.82	2354.54	2143.93	1225.41	1298.52	6112.62	8216.46	5833.1	4323.55
P22059	267.037	323.07	265.709	76.2772	232.235	237.729	134.69	182.117	36.0078	3676.96	834.851	738.237	171.733	291.58	410.04	1223.45	340.09	1400.42	255.75	266.6	118.893	210.364	720.836	507.049	755.696	1807.84	1487.58	1300.68	2885.94	12568.8	2763.07	2622.28	3335.81	36.0078	36.0078	715.028	36.0078	36.0078	36.0078	607.912	36.0078	629.269	36.0078	36.0078	36.0078	36.0078	36.0078	36.0078	679.15
P22105	76527.7	92859.5	112864	109600	115993	132320	69733.4	67990	70831.8	138937	145163	121425	69703.1	67600.2	71762.7	169763	192820	202275	50210.3	48156.8	49175.6	488303	403972	399108	188225	170588	184231	306888	252388	231245	164081	129064	163120	300927	278949	227439	234057	243505	160786	173060	257986	200555	101335	106389	94676.6	281705	243746	245486	113583
P22223	5529.23	6846.79	10257.5	2150.84	2602.91	2570.39	3359.4	3373.47	3306.97	5731.61	6633.35	4209.16	2428.71	2189.7	4016.14	6063.53	1846.25	6163.45	1221.33	1014.89	1055.01	17658.9	7458.08	20816.8	18698.9	11318.6	44596.2	11320.3	22132.7	15809.8	7431.76	4983.75	9002.41	15090.8	23142.5	15550.7	12827.5	26560.8	7899.78	8253.81	8396.99	8813.22	2679.25	2270.23	1710.43	33329.4	22178.8	23740.3	18566.9
P22234	2586.2	2595.99	3269.98	2846.78	2733.06	2751.1	1841.26	1614.63	1919.7	9134.32	7145.04	5119.04	3715.18	2871.53	4738.96	2160.23	18267.6	18775.9	3764.74	4232.53	3847.58	44087.3	20796.4	40033.4	11025.2	11019.6	14335.2	22490.9	21623.1	20320.1	24808.2	25913.2	31429.6	6901.35	4768.17	4940.69	5006.5	9212.92	2092.46	2368.66	4373.14	2479.89	1095.05	1112.9	790.721	12099.1	11414.5	12031	12494.8
P22314	994.7	1295.63	1351.6	796.807	870.112	802.888	887.753	932.419	762.975	5560.08	5066.22	4778.17	1845.08	2223.5	2748.03	5012.5	4897.44	6307.96	2039.7	2098.91	2263.32	4882.98	2314.24	3010.17	8745.13	7911.08	8651.89	35060.9	26575.8	27140.9	23147.5	16982.8	19135.5	4590.15	2359.98	1661.1	1663.02	1932.31	1159.62	940.331	2966.05	1270.65	598.168	736.196	418.952	5041.52	5361.75	4555.89	2175.22
P22352	4661.38	6210.98	7042.19	985.022	1384.51	1124.63	3580.89	4285.26	4252.68	3402.96	5133.96	3745.75	2618.66	3240.93	2775.71	5788.24	4747.68	3391.21	988.524	1067.2	1062.05	4859.76	5858.84	9538.03	7421.38	2737.09	5307.86	13096	9022.21	5352.46	2276.24	1398.54	5249.12	4591.99	2963.42	2231.24	4203.91	2286.31	3315.46	3011.4	3308.12	3421.88	1545.64	1800.07	1259.29	4277.99	2912.64	5439.4	2182.67
P22392	2564.55	2338.16	3086.91	1665.16	2145.16	2225.8	1398.75	1410.31	1564.07	2611.71	3792.49	3830.95	2613.61	2889.56	3275.92	10172.3	10512.6	12796.7	5670.51	5053.15	4586.81	23581.5	22446.9	25416.8	10786.5	7934.68	9631.62	37466.2	25980.5	29834.4	9711.61	9577.95	9478.38	4916.26	453.763	1691.8	4706.57	4011.33	3534.73	3641.51	4272.37	3081.22	1605.84	2332.61	1914.3	17715.4	9716.94	15513	16081.5
P22455	1237.48	1907.76	2001.81	1249.41	1213.32	812.57	1623.98	1793.43	1255.29	995.73	781.512	281.22	313.285	385.828	152.234	530.812	851.339	660.852	206.182	187.591	94.4629	253.348	277.189	278.296	951.929	1626.5	953.423	976.456	1056.66	1425.09	813.731	1723.18	1835.19	6005.11	3687.64	1850.46	718.169	1554.56	1087.19	2709.5	1500.04	1367.04	905.56	692.839	337.476	1439.72	675.65	492.929	291.79
P22528	4113.94	2938.79	3550.58	2175.95	2553.39	2562.27	4637.43	2934.89	3612.13	17692.6	16290.4	14788.3	42703.6	32582.5	29858.7	56232.2	6890.74	469017	4930.39	4736.94	5650.76	1.02181e+06	1.07749e+06	934462	881570	758430	1.1283e+06	1.90198e+06	2.12562e+06	2.226e+06	663940	555388	603235	77682.7	110972	66831.9	41717	52907.3	40456.8	16977.9	26978.2	17496.2	11568.6	11670.3	11455	43436.2	42520.5	46885.5	2.83542e+06
P22532	1084.59	780.082	575.004	2864.05	1146.02	881.848	2378.36	1574.39	673.581	8013.52	4733.27	3279.05	14759.7	7897.91	11050.7	10535	8175.62	9176.48	1200.88	913.957	601.927	97888.3	75510.7	65541.7	131518	108783	139084	391888	316969	322921	187066	163022	204925	18459.6	23815.6	19316.6	38726.5	41592.4	33208.9	3919.09	10377.5	11730.6	4112.16	5618.25	5659.89	54093.4	35844.1	47238.8	1.25481e+06
P22607	5373.12	5643.45	6591.3	4207.62	4339.6	5130.27	2466.08	3548.88	4468.68	2653.32	2616.18	1425.43	1409.24	2557.64	3327.45	3703.76	2591.13	2485.07	770.108	1002.58	773.212	14000.5	13829.7	11413.7	4323.15	3456.94	5216.24	9958.17	9615.55	8870.58	4262.33	3333.12	5207.49	7785.42	8941.48	7676.08	3754.7	5512.33	3478.86	4241.53	7035.59	5633.48	3309.84	3692.96	3015.54	5909.26	8054	8287.5	8209.49
P22626	926.934	981.833	1021.55	1035.16	1001.53	1335.26	942.34	975.491	1106.38	9693.03	8937.77	6606.18	3472.43	3704.88	4097.92	3229.06	4541.16	5115.18	4299	3946.7	3980.03	3608.72	2405.09	4579.96	8232.7	5357.08	7747.31	23639.1	12255.1	27987.8	18918.3	10900.5	15654.3	3024.1	2682.31	3028.07	4266.91	727.207	1276.39	228.117	1281.54	2015.4	2217.28	3057.5	2228.99	6897.11	5378.88	7500.8	4103.57
P22692	3361.66	2741.85	3157.04	5024.35	3615.05	5308.51	10062.7	8733.83	7638.34	18990.9	17827.6	15670.5	7024.93	5875.4	6006.66	47337.6	38032.5	35495.8	5175.61	4766.6	5240.31	33834.1	21183.7	18371.3	17663.5	16842.8	18731.6	25687.5	26862.4	21348.5	24815.4	19122.9	22654.2	19822.5	16841.1	9790.22	29654	25277.7	13700.9	5236.6	10246.3	4604.21	5214.57	5118.93	4715.27	36396	24450.3	26496.3	21438.6
P22732	953.909	4944.05	3071.57	5174.31	7843.14	12787.2	679.83	1844.26	1581.77	19111.3	24660.1	28944	3926.25	5362.17	7486.26	35241.6	38922.5	33140.5	6033.76	7236.3	8996.51	110330	64041.8	73616.1	11561.7	27374.8	16727.2	143030	185488	31563.9	47084.5	22442.9	24448.4	25073.1	12418.2	10993	11398.4	12495.4	2546.52	1709.89	3235.03	4329.12	5013.08	3443.01	4559.16	23209.7	21670.1	25088.2	11654.9
P22748	7744.77	9445.81	11663.1	4248.06	4637.75	6303.8	2674.97	2998.39	3643.62	7398.36	7254.6	4818.16	3309.97	3415.74	3663.47	14299.3	20083.9	18138.6	1837.08	2399.82	2422.86	19150.9	18899.3	18600.1	14181.6	14622.5	16494.5	49939.1	46572.9	46014.3	22457.4	20096.7	20930.5	51526.1	55356.8	49085.8	14795.8	13271	11043	17611.3	19071.2	16125	2798.31	3939.06	3491.86	48410.8	44777.4	41256.8	12092.7
P22792	14950.8	16663.6	18352.3	10255.2	9138.91	12488.5	15830.8	15050.6	16596.1	33626.5	31395.2	29668.2	8716.83	7608.06	8858.55	68257	67870.2	72899	9068.36	8435.69	9249.35	78240.6	87733.9	90216.7	23282.7	31300.8	36124.5	54935.9	51380.5	57209.4	49767.5	55153.8	55216.6	70786.7	68346.7	60014.2	38312.5	35995.8	27448.7	37141.1	69151.2	31327.9	26277.5	26847.2	28235.1	68644.5	71037.7	61399.3	40934.2
P22891	31471.1	40418.8	43441.2	36702.8	40269.3	55726.1	67916.1	78083	77913.7	91604	90221.2	69940.7	14905	16948.9	17293.2	20807	20162.7	23755	33342.2	31559.1	35814.3	92310.6	93236	115254	52564.5	42800.6	48547.9	184063	161823	188005	135968	130675	120775	37686.9	30369.6	33827.9	40920.8	37785.3	34248.9	132737	173874	119569	30244.3	35244.1	29909.5	43929.4	34932.6	34325.5	63563.3
P23083	6103.03	10919.7	13118.6	3957.56	7286.26	7575.17	5441.92	5381.47	6137.37	20501.6	4707.69	16891.1	2790.31	2552.81	3675.79	23107.1	74865.5	30173.9	4203.65	4661.23	5364.8	122193	63969.2	73666.1	24267.7	24399.4	26920.9	29542.5	4821.74	16425.7	15329.4	20036.9	8775.19	42447.2	18580.8	42723.2	85110.6	94288.3	55155.7	40423.2	51393.7	42712.3	61981.6	54908	52721.2	21879.1	52815.2	69255.3	23618.7
P23142	88771.9	74496.7	94879.6	244575	236320	283870	220269	177948	171466	365409	477478	425835	75988.2	68153.7	86226.7	1280896	1.53721e+06	1.43659e+06	69426.3	65058.5	66983.7	831745	725262	710670	171342	170545	131241	636637	563244	571872	376305	257775	293133	1.35246e+06	1.38938e+06	981452	890872	1.0264e+06	664706	179131	277842	200516	344819	334244	301050	429552	389125	363699	379111
P23246	300.331	3144.83	300.331	5502.82	300.331	300.331	300.331	300.331	300.331	1003.67	300.331	9882.15	2733.1	363.658	650.049	300.331	1221.67	650.961	322.176	1212.73	957.978	300.331	300.331	300.331	4291.95	300.331	300.331	300.331	300.331	300.331	300.331	300.331	300.331	300.331	300.331	300.331	300.331	300.331	300.331	300.331	300.331	300.331	682.052	619.022	770.902	300.331	300.331	300.331	1105.38
P23284	6734.44	15485.7	21670.2	6614.21	9402.62	13085.3	7011.83	10275.8	11735.2	22139.9	27639.2	28298.2	14232	14251.7	15263	32647.6	59667.6	63574.6	8337.08	11213.9	9278.24	53992.2	42468.3	57192.1	34468.9	42883.1	52418	91034.9	69168.2	80057.5	63090	81268.4	85681.5	65671.2	60775	56249.5	12702.8	10584.8	12703.7	15914.7	19945.1	22734.8	13939.6	18225.3	17464	72091.2	80323.2	90687.5	39294.3
P23396	3301.78	505.099	4315.52	2663.76	541.64	1992.55	2702.74	3741.55	1889.94	4675.45	2841.85	3854.43	948.097	394.657	981.874	4126.92	4406.82	4933.1	4473.6	3616.03	4750.18	9543.06	6804.04	8697.55	9660.09	5549.88	5801.07	29087.3	3652.01	17738.6	10911.2	10358	19384.8	342.456	342.456	90765.4	342.456	342.456	342.456	342.456	342.456	342.456	56765.6	342.456	28659.3	8857.46	342.456	342.456	8236.49
P23468	988.966	1778.69	2781.63	696.941	783.654	528.16	483.332	595.774	658.838	58.0522	630.469	58.0522	58.0522	453.707	412.691	58.0522	3712.55	58.0522	314.453	298.373	406.439	58.0522	58.0522	58.0522	58.0522	58.0522	58.0522	58.0522	58.0522	58.0522	58.0522	58.0522	58.0522	58.0522	58.0522	9881.13	1472.48	58.0522	6160.83	1071.79	58.0522	58.0522	58.0522	192.834	4506.8	58.0522	58.0522	58.0522	58.0522
P23470	5783.28	4863.48	7453.55	4867.92	4575.54	5777.33	4996.45	3288.59	4423.67	2795.82	2734.91	2648.18	1759.78	1860.55	1413.08	6064.81	3107.29	3490.23	3776.38	3085.72	3972.8	12111.2	5300.14	5356.32	3903.55	5771.36	5067.22	6071.14	9130.5	4729.07	7495.3	4398.63	7193.27	6634.39	9307.13	6042.29	10162.4	21699.7	7751.85	11981.1	23669.3	10746	7289.25	3764.04	5008.36	4698.14	7197.25	6254.47	3350.53
P23471	2883.32	5885.06	4778.97	24.5567	988.099	1032.33	6058.87	1149.09	3202.01	1569.69	2224.63	891.864	307.966	157.543	2155.72	2163.66	1637.15	434.856	788.562	1252.17	637.399	8111.74	6182.59	8321.94	6090.82	5865.95	5205.14	1824.55	12050.2	10965.9	7837.34	6858.34	8100.13	1940.26	2787.8	1584.51	1349.71	785.186	1079.16	2889.01	2868.69	1882.4	779.961	752.744	757.503	3597.18	1624.84	12459.5	1643.83
P23490	1220.06	1482.74	860.239	1714.55	1360.81	677.693	1233.28	800.884	525.6	3107.82	2915.82	2073.63	6178.59	4693.81	3415.8	5188.64	2258.17	3667.57	711.531	517.507	582.071	10127.1	2624.33	4055.95	7692.88	3513.68	7559.79	21706.7	17169.1	23556.9	11060.1	9726.29	14202.1	4418.32	6766.4	6027.75	8470.71	19235.8	5181.56	2952.29	4089.83	3781.49	4590.96	1335	1356.04	8971.15	6207.97	8773.71	10431.6
P23526	5879.88	7930.51	11746.7	7156.21	7857.14	9420.14	4235.12	5012.14	5660.93	23030.3	24505.9	20116.4	3804.08	4735.15	5144.6	18865.2	20006.9	17645.5	5006.84	6822.82	6277.12	36852.8	34490.1	34026.4	25732.4	21097.7	37533.6	63755.3	77574.1	52463	68368.1	54523.3	59083.4	15373.3	11916.4	9974.35	4598.86	7120.31	5819.13	8208.38	10286	5517.15	1280.78	2075.86	1496.58	8885.05	8962.65	7329.57	3521.06
P23528	46463.8	41841.1	47235	25608.7	33892.4	30597.7	26464.1	27476	28535.7	70199.6	74558.7	74151.4	32261.4	37555.6	40854.4	47677.6	62610	84934.5	35290.4	37437.9	37561.6	126292	114661	105823	59913.4	69564.7	78573.2	191614	180237	151640	168324	135449	141753	45710.9	65605.1	48873.2	68557.3	84002.3	58558.1	68214.6	91604.1	75929.1	20976	23011.2	21445.7	77975.8	75249.4	104661	73863.7
P23588	1259.36	1631.96	1503.5	2796.36	3849.95	4239.09	1928.58	1590.13	1921.39	5668.38	6855.47	5119.56	3607.96	4573.16	4101.28	4484.86	5504.23	4565.55	4000.58	4086.85	4172.68	7490.05	9983.79	9517.14	12137.6	13104.4	15275.8	27256.5	36724.2	35057.3	17669.7	16862.3	20581	3713.61	2189.95	4309.7	3621.24	1439.37	2242.35	2707.6	2119.4	3360.87	1662.24	1975.38	2134.95	9288.09	9930.11	14005.9	11214.5
P24043	2577.23	3294.93	3206.71	3085.35	3659.54	3589.19	2065.41	1876.36	1742.99	2904.81	3245.6	2832.97	580.826	768.724	1017.52	2504.9	2070.84	2793.22	1134.5	1112.94	931.238	15089.7	16722.4	13754.7	1986.39	1670.2	3110.08	8074.64	9934.18	5606.03	3809.53	2975.06	3276.12	3521.97	5164.06	1177.72	7418.95	8012.37	6009.63	8220.68	7190.33	6268.67	2847.63	1722.58	2192.65	5587.01	2257.38	5422.96	2398.92
P24298	1103.72	8077.32	10249.1	2722.19	4844.39	5475.88	2326.4	2150.69	3078.11	9059.35	9067.32	10158	1309.33	1213.39	1223.06	11992	12970.1	16635	687.895	1107.59	1218.89	9476.95	12727.1	6877.1	4794.4	3372.52	3188.41	72452.2	69943.5	66603.4	43215.1	25413.7	21216.1	6696.2	5339.5	6877.49	10588	5490.82	2671.4	4757.81	6028.92	4340.39	916.941	1109.47	1007.34	3413.33	4296.07	9238.07	3345.65
P24347	4733.56	3515.02	6995.27	5539.09	7367.58	7516.02	9426.52	8274.23	8613.3	16912.5	21873.3	14347.9	9780.07	15213.2	14998.1	50565.5	50662.7	47721.5	1121.72	826.748	1225.8	214294	200486	137953	35720.8	29291.8	30597.4	76266.3	81805.2	58825.4	40572.5	39428.9	31780.7	190713	181517	134186	131285	132778	95667.4	24913.8	28816	38674.2	3932.26	4059.15	5600.01	53168.4	47392.9	49430.6	41903.9
P24530	13134.6	8869.95	8418.99	1780.58	515.154	8540.56	12523	7112.59	5828.02	42001.2	42931.2	33124.2	11404.9	9972.47	6139.8	31011.8	32635.6	21479.9	2572.06	1252.1	1057.8	108180	78481.1	83934.5	44927.3	32614.4	26445.4	107490	82387.9	57342	45468.3	37975.6	29264.4	56800.9	45789.1	32451	22310.9	22136	7515.59	13357.5	8456.65	16404	13618	12626.9	10888.6	67129.4	51950.6	48072.6	30239.2
P24592	7553.78	7499.79	8400.75	14975.6	16788.1	17743.8	20768.8	22261.7	24361.2	27137.9	26748.6	23829.7	7653.45	7309.54	7550.49	44917.4	51749.3	61878.5	14613.2	15776.9	15624	43380.4	22269	38215.9	32245.4	30473.5	29261.3	89163.1	76661.7	59966.4	33814.1	34320.9	30539.3	31498.5	19890.9	27768	152254	159856	102230	33932	49330.6	25395.3	28721	31458.5	24616.5	40550.7	35970.9	30350.6	30141.8
P24593	3524.8	3202.22	4022.75	7693.92	8383.69	10262.5	11239.2	11659.7	11873.8	7336.82	9222.42	7271.33	7253.49	8029.27	8435.69	15452.5	18296.2	17683.4	9563.59	10927.2	13187.9	37622.8	45642.2	36783.2	19052.6	20881.1	24510.4	25654.9	31481.1	31648.4	12795.5	12739.6	16933.8	14445.9	12668.1	10938.4	22750.1	24047.9	14624.4	3394.38	4473.43	4340.36	16518.6	18799.1	18604.8	25931.9	23791.4	25777.5	20013.6
P24666	450.132	27.2374	27.2374	242.593	376.359	664.388	27.2374	27.2374	27.2374	27.2374	27.2374	27.2374	27.2374	155.799	288.301	27.2374	27.2374	27.2374	732.821	536.683	775.585	27.2374	27.2374	27.2374	27.2374	27.2374	27.2374	27.2374	27.2374	27.2374	27.2374	27.2374	27.2374	27.2374	27.2374	27.2374	1066.05	27.2374	1452.73	27.2374	419.813	27.2374	115.235	27.2374	27.2374	27.2374	27.2374	27.2374	27.2374
P24752	1400.62	2537.12	3911.58	1350.44	1658.22	1763.3	1657.94	1577.51	1539.61	13420.3	9933.73	11295.6	5416.78	5676.82	7364.82	8615.88	10204.4	8678.22	3679.73	4345.07	4381.65	7557.59	5690.07	7335.77	8468.43	3062.28	3182.61	33780.4	32570.8	26554	12054.1	12410	7848.86	13313	5292.94	5286.52	2134.74	3093.14	1782.83	26177.9	2687.33	11484.6	2192.6	3120.61	2809.2	6139.38	3819.53	5615.1	813.28
P24821	17439.7	20253.7	23258.2	11749.6	12640.9	13927.1	13906	12429.4	11743.7	17587.8	17842.9	13966.7	13793.2	13463.9	14119.2	21205.6	19745.8	24448.8	6281.59	5889	5272.19	38197	28967.8	36032.6	18073.5	15996.9	17361.6	47951	36895.3	31391.8	16942.8	13584	17950.2	53362.2	37354.9	38650.7	26866.8	17692.6	13568.6	31192.4	37626.8	29968.3	10635.3	9391.27	10352.6	57716.7	44971.6	43549.5	9768.15
P24855	21420.4	38013.9	53257.8	1966.5	4735.46	4641.53	10932	17695.7	20734.7	8316.56	12539.7	11325.1	5786.92	6785.41	7029.57	21359.7	10634.4	13372.5	6713.26	9362.7	8462.18	23572.2	24974.4	37332.3	33466	35047.4	34952	94277.4	99606.5	97904.3	110965	86070.1	114081	72649.6	190585	130169	3802.87	4805.51	3762.12	14403.9	17591.8	14476.4	3399.16	3513.47	3044.19	95718.3	107049	97068.2	38820.5
P25025	2905.18	3417.2	1436.52	86.8181	3439.88	125.258	142.835	2805.23	288.893	8549.05	1577.41	8975.06	282.048	314.036	1001.42	2289.55	1766.7	9788.73	69.0918	2073.98	94.7153	32568.6	32126.6	35179.4	47548.2	20253.7	62480.1	14262	20739.6	25500.9	16671.3	7120.95	19469.6	27582.9	21288.2	17246.3	201.932	13507.6	155.804	6681.09	8987.4	8080.18	136.671	2089.1	2338.26	47839.3	41871.6	29742.6	11707.7
P25311	310999	358714	402653	192790	198340	207027	185695	173254	172159	89268.7	77793.9	60146.4	56983	53437.8	52116	607050	621779	574139	511154	505098	480911	572775	498272	388974	190196	154420	171378	153995	98984.5	119212	75499.2	47347.6	56383.8	379181	273995	277053	1.67931e+06	1192136	928200	1.70748e+06	2.1189e+06	1.57108e+06	245675	239398	194397	503328	383380	383819	94926.9
P25325	14097.8	13072.3	15439.3	12360.6	11566.8	13608.2	16891.5	15976.4	16900.9	17931.7	19535.4	18697.8	10580.7	10149.2	10533.3	27097	37849.7	37295.7	8650.88	7641.87	7853.17	16882.3	17209.2	15585.8	21668.6	19618.3	23745.1	20154.8	21121.1	17447.2	22940.7	21738.8	14105.6	23433.7	20525.3	22225.5	56242.8	58649.9	38820.9	13334.1	16951.8	13673.8	15309.3	13528.3	14782.3	21554.8	20946.2	22539.5	8674.92
P25398	991.509	879.467	753.682	3867.92	265.782	438.086	5.36527	16.4944	247.48	3343.2	1625.66	1653.28	330.53	923.384	1218.83	2370.89	1144.07	1239.16	743.156	1005.73	1024.95	187.244	343.701	486.853	3158.47	5312.48	5055.14	8160.41	6818.87	8172.49	6492.69	9535.25	9766.38	5.36527	5.36527	5.36527	5.36527	5.36527	1001.33	404.122	5.36527	5.36527	137.267	610.637	375.805	3088.32	2520.62	5.36527	4667.08
P25705	2467.86	2929.07	3406.83	3126.73	3545.98	4348.46	2846.78	3174.97	2874.84	40473.9	49136.2	37679	20331.9	22782.4	26468.4	18457.7	23992.8	26785.7	8642.72	10952	10489.9	2509.86	3479.94	14487	22113.4	19887.7	26217.7	80291.6	66917.3	62846.9	49362.6	43922.9	49399.1	81797.4	85870.7	85947.2	705.712	646.556	785.924	534.942	4447.04	7839.36	1711.09	1805.06	1376.09	12754.9	18412	15931.3	4742.7
P25774	4210.11	5924.97	7219.67	1463.33	2026.15	1939.02	1428.44	1629.99	1484.84	20416	16594	15110.8	1942.39	2261.48	2010.08	18511.6	11676.2	13702.6	775.197	872.156	827.872	27402.2	18731.6	17653.7	7620.69	5212.02	6899.69	16072.8	5343.24	12365.5	1166.08	6950.48	9523.05	8921.34	4778.1	2199.19	6431.13	9464.95	5820.44	6947.03	7748.65	4094.9	1383.29	1210.42	1345.12	6852.81	7193.73	6516.51	934.793
P25786	608.385	6382.52	8306.7	2030.16	1276.25	2045.96	530.456	410.34	416.706	1939.93	2405.94	3560.06	2168.2	3549.76	4526.14	4223.31	2888.81	18879	2999.35	2167.44	3720.78	9302.08	9318.92	9724.79	4925.58	3277.01	6531.89	29930.3	23373.5	21195	17170.6	22164.6	27029.3	5819.69	6096.73	5712.61	7869.5	6983.31	3098.17	4829.59	5269.86	8854.03	1502.61	2245.83	5425.64	13730.3	12827.3	13171.8	16895.2
P25787	1271.35	1531.59	1383.16	2943.97	3074.07	3018.9	1326.75	968.806	583.976	4353.5	3809.55	2981.72	2427.35	2093.08	1688.66	6800.44	3611.66	3998.52	5006.81	4988.48	4296.73	12652.1	7751.82	4595.79	7860.57	6090.57	4539.06	19831.8	11243.4	8345.06	11903.6	10059.3	5502.71	5628.98	3773.44	4218.61	3596.36	5029.28	3524.28	2838.13	2553.66	1850.72	776.343	581.598	493.85	8283.7	8864.35	8381.41	10627.2
P25789	980.362	984.312	1468.08	1018.88	1375.11	1721.74	3346.42	380.694	402.361	1969.42	2716.02	2136.19	1627.58	1760.48	1591.88	3261.23	4160.6	3732.1	2273.85	2346.41	2398.77	8022.31	7874.93	10039.5	12277.8	5710.24	25773.5	18215.9	40741.4	45065.2	49849.7	104423	144996	380.694	380.694	380.694	380.694	380.694	380.694	380.694	2355.22	2179.04	380.694	380.694	715.153	380.694	380.694	380.694	6196.47
P25940	8748.63	6718.61	9697.44	3120	4872.78	4221.18	6613.72	7451.93	7304.83	4928.93	4910.59	3395.79	2561.45	2965.52	3518.42	10159.2	1948.27	11579.6	2213.03	1602.65	1782.69	9710.26	3864.11	5953.27	4859.49	2323.56	12215.5	35882.6	37937.4	32515.4	2243.54	2402.75	2118.65	12633.2	4299.57	3023.24	3707.56	9408.5	2731.35	7875.44	14298.9	8285.07	4242.08	3418.29	3229.48	9905.71	9596.92	9165.36	2995.32
P25942	10099.4	9065.9	12902.8	4566.09	5511.77	6702.87	9928.4	9636.47	10233.2	12956.6	14629.9	14579.3	3253.71	3753.58	4141.72	9740.26	13005.4	14636.3	5679.83	4751.77	5048.69	15812	17113.6	16163.9	8235.79	8391.17	9621.76	22588.1	22629.1	8376.48	8151.77	6719.77	7878.68	35383.4	35283	28042	40351.5	35335.8	30995.9	26139.3	42787.1	34041	11241.1	14156	14226.9	24668.5	22198.3	21269.7	6905.81
P26006	1668.97	1502.83	1655.37	1179.32	1555.38	1858.61	1268.4	1383.92	1768.38	2339.2	5078.24	2423.78	2297.53	1704.8	1013.47	4860.51	2459.99	5317.61	1288.71	1464.05	1483.17	5504.07	6162.6	6376.3	3855.96	1414.01	2589.72	10890.3	6776.87	10347.7	3690.68	2816.09	4964.34	4814.75	4808.49	6527.86	1489.26	3577.13	1302.48	2384.31	2652.43	3123.58	1196.01	1579.17	1520.86	9498.08	9209.42	11422.8	3868.98
P26038	19099.3	21770.2	28329.1	14843.3	15489.2	18630.6	23100.9	26058.1	27645.8	58884.9	56675.9	61163.5	42492.4	49668	53023.9	38567.3	44280.8	46179.5	29287.3	31923.9	32579.5	55674.1	54011.3	46786.4	31642.3	32424.9	40664.8	80185.9	89227.5	88540.1	49081.5	44697.5	45843.6	31480.1	28362.9	25622.1	24781.2	27295.3	16781.2	16224.3	22464.2	16265.2	15472.1	22851.9	20200.9	52931.4	41736.1	45355.2	26286.3
P26232;P35221	141.358	141.358	141.358	187.275	141.358	141.358	141.358	141.358	141.358	141.358	1268.65	1145.42	643.782	576.136	989.128	141.358	141.358	141.358	394.752	821.641	575.775	141.358	141.358	141.358	1353.84	141.358	141.358	9847.37	8814.81	11024.5	3985.81	3941.76	3145.01	141.358	141.358	141.358	141.358	141.358	141.358	141.358	141.358	141.358	141.358	141.358	141.358	141.358	141.358	141.358	1158.47
P26572	821.33	881.91	999.902	671.645	661.793	707.264	1127.49	1086.21	886.345	2496.43	2755.47	1730.63	781.59	792.689	800.019	1793.36	2067.7	3161.45	553.212	620.611	764.102	5009.21	4194.41	4234.51	3899.53	2915.24	4315.82	7332.59	12860.6	6703.89	6131.91	7122.53	5760.05	2234.7	1453.23	1457.96	2076.98	1502.28	1822.73	671.028	1850.18	2792.85	1506.56	1514.2	1449.97	3254.07	2342.08	2343.61	3224.91
P26599	117.354	342.054	24.3807	54.2246	101.687	65.4386	29.329	203.481	54.3564	2214.04	1723.89	1816.2	407.328	546.385	900.009	855.406	392.636	392.246	317.612	236.082	228.921	157.283	205.635	187.229	2615.5	691.768	838.735	12113.8	13088.9	9120.49	3100.87	3345.75	3331.55	83.7326	1.77632	83.7326	242.013	972.6	271.99	105.224	166.338	210.757	21.1224	47.8951	33.4289	559.625	572.193	479.299	1820.89
P26641	233.489	721.021	1415.23	394.616	998.679	1593.14	315.424	631.006	925.548	4255.14	6258.45	5420.43	1209.05	1804.62	3101.25	10938.6	4762.13	9594.72	908.461	1558.12	1534.34	1641.59	7491.78	11408.1	8482.92	9989.53	21505.2	21009.6	21192.2	59961.2	21346.1	29514.5	14684.1	4695.83	2806.96	2487.46	3064.34	4825.87	3661.4	1980.98	2094.57	1520.85	709.605	987.09	654.57	6811.57	5650.11	5033	4579.67
P26842	31010.5	40990.1	52944.4	25323.5	29728	44464.3	37115.7	41080.5	49800.1	26185.6	31523.2	32130	25637.6	25240.3	27818.3	21467.7	30875.1	35951.7	27054.2	26687.9	26883	60975.2	45830.5	33529.1	17902.9	17881.1	21045.9	16587.2	17029.7	14482.1	19279.1	16060	19104	75897.6	74518.4	55189	41721.3	45605.2	31811.9	55326.8	69277.4	52913.3	49933.6	47262.8	42828.8	60418.4	67196.8	63729.8	3841.63
P26927	6861.46	8351.24	8175.22	5416.66	5874.24	5403.1	8162	8136.14	7497.44	11391.3	8212.84	8031.89	4696.94	4455.07	4019.83	18729.4	20518.1	19306.6	2887.87	2824.46	2668.78	15901.1	21389.1	13008.7	13386.1	10078.7	9780	19037.4	18386.5	12130.3	9123.96	10522.5	7693.19	22582.3	19158.6	17704.4	7332.26	6978.62	4609	9174.69	11722.9	8092.7	11690.4	11043	8215.79	20746.3	16411.1	17528	6310.76
P26992	59898.8	109582	101597	66919.4	65094.1	80861.7	41272.5	55330	49700.3	21890.4	35005.5	37264.4	19819.6	17808.1	15809.3	66003.5	72537.5	100089	7792.18	17249.4	17753.6	189634	211790	185966	80749.4	72945.4	78228.4	62682.9	73658	81315	44527.8	29802.4	57477.4	128787	88359.5	58255.6	40688.8	95382.1	32471.5	110670	168012	83329.6	41265.4	38947.3	30449.6	79873.2	81530.7	89670.2	22532.9
P27105	6307.88	6718.25	8673.35	6166.43	6197.36	6464.21	2444.45	2439.29	2172.13	12917.5	12209.4	15135.7	5176.92	6168.73	6076.2	13490.6	15467.3	15591.8	2278.21	2559.03	2577.06	9546.68	6216.08	7793.73	6386.38	4163.32	5983.29	13233.3	3316.88	13860	5379.06	5146.98	2751.32	7053.5	6352.86	2035.7	6262.24	7093.07	2297.14	3268.53	3064.44	3238.73	4333.11	3260.26	3268.68	10675.8	9780.82	9970.08	3905.18
P27348	4541.76	6873.4	6662.77	5693.39	5729.46	6531.99	4596.69	5364.01	5421.96	10461.6	11127.9	10989.3	9875.45	8996.42	9168.61	12285.1	12269.9	11446.5	26397.4	25282.2	24372.5	9650.89	9177.57	10442.4	13805	13800.7	16746.6	34029.4	33382.9	27660.2	31106.8	29593.5	34407.9	4103.86	6543.37	3514.5	6408.06	4528.11	4751.14	4302.61	6272.31	7388.01	4103.42	5288.21	5449.42	10950.6	10908	12148.5	10747.7
P27361	1038.26	1750.56	649.613	485.49	2857.24	3124.31	1201	1557.81	1230.04	6667.89	4466.89	5083.97	4054.49	3009.4	3361.45	6250.62	4379.45	4376.84	5363.7	4105.41	4397.71	5212.4	3773.96	3085.68	9292.57	9261.62	12927.1	27168.7	25509.7	24087.3	23268.1	21353.5	27990.3	5049.18	5869.79	4082.53	1926.71	4678.42	3816.87	3120.82	5567.1	3926.8	1246.06	303.765	202.121	9103.65	7107.83	8921.06	5725.35
P27482	22795.8	22543.2	28068.6	6573.71	7324.61	8430.38	22626.6	20996.9	19987.5	8278.37	10463.6	11423.2	2926.53	7875.8	5916.86	7968.05	10813.3	12317.3	7716.25	10128	6856.97	63634.9	56111.2	55950.8	41833.5	40282.6	52964.6	125581	131453	119962	69120.2	67988	78756.8	5325.42	5140.7	7023.59	8672.7	4620.73	7073.93	20162.2	18503.7	17686.6	3154.31	10033.9	9665.09	23383.6	22659.5	20486.1	60831
P27487	1627.31	2010.24	2579.03	2965.89	4067.54	3530.14	2136.53	2375.66	2403.1	9529.9	9200.46	7165.43	1203.98	1021.68	1121.04	8409.91	9617.47	5154.63	3982.67	4577.25	4835.53	8908.36	15588.4	9453.47	4491	7370.04	5707.36	13020	15442.8	15638.3	14228.4	10915.5	12267	3247.94	4029.33	3403.44	7680.37	18539.5	5370.45	5850.92	8343	6664.34	796.476	1376.7	932.551	3987.17	4017.11	5242.95	2104.35
P27658	6648.93	7682.21	9617.86	419.054	635.95	876.661	1251.73	1895.28	2239.72	4177.31	3210.44	2696.81	559.353	775.668	708.832	7650.91	11009.9	16845.3	1694.76	1644.72	1756.19	12234.9	8780.61	8726.23	5550.74	4203.25	4380.96	23283.7	15746.1	24393.7	5385.02	6295.61	5904.45	7706.84	9667.47	12171.1	5569.44	5692.68	2690.75	2955.07	3378.37	3556.24	3007.08	5137.49	3759.82	10627.5	13465.4	11606.1	7049.84
P27797	1890.15	2348.51	2314.96	854.818	1190.33	1321.79	1388.65	1041.3	1207.82	1825.46	2345.75	2512.67	1275.84	1501.92	1865.1	1874.11	3664.49	5625.69	2149.68	1718.09	1134.34	7911.81	5485.33	7090.76	4026.71	14640.5	9015.8	4798.85	7866.54	10620.6	6510.86	4559.4	8521.59	7431.74	9091.76	5486.22	11471.3	13701.2	9446.08	6785.86	9437.42	8582.14	6255.06	7279.71	7039.07	2833.56	7832.59	1654.16	2134.23
P27816	438.158	540.79	620.781	355.303	505.082	423.912	403.708	347.991	331.382	2280.24	2022.69	1632.28	1700.31	1645.52	1715.96	2477.53	1800.48	1381.65	1487.97	1474.7	1346.79	10982.2	8455.65	8273.38	6719	4033.63	4976.37	24686.1	20248.1	21782.5	7670.7	7236.64	6760.54	1226.17	2745.78	790.874	1071.2	2882.22	1021.11	1051.96	2218.07	2190.92	1092.48	621.632	1015.25	7859.8	4657.74	5876.33	6923.49
P27824	723.016	749.758	995.817	592.759	603.05	129.452	1010.68	1300.34	1423.13	2095.78	2303.3	1888.51	416.541	540.167	827.659	423.962	1405.76	841.221	537.829	602.714	545.236	209.695	257.257	257.359	829.084	802.16	1048.75	1736.14	1825.47	5547.41	2802.11	1735.73	2016.59	5831.45	6567.05	4965.41	7051.52	5441.87	3712.95	7837.55	4740.16	6066.78	1942.1	2138.34	1872.99	4793.9	4256.37	8244.58	1345.91
P27918	3362.89	3244.2	4041.27	2248.27	1972.7	2428.87	2739.77	2576.37	3323.05	1015.17	626.94	599.615	1556.3	1062.86	818.619	4323.36	4154.56	4022.85	739.403	719.321	901.672	5071.06	3686.09	4818.64	1958.33	1611.54	2398.1	2805.65	6985.14	9721.68	6072.85	1874.84	4404.03	3368.71	5329.83	4235.72	6766.76	11028.3	12183.7	4069.96	7460.87	4766.49	4777.9	7384.12	5819.39	20409.5	6872.11	11475.7	1254.78
P28066	1484.55	1526.23	1880.3	2075.35	2076.66	2619.32	1038.57	688.031	697.489	2514.19	2962.85	2977.43	1935.87	1722.51	1612.47	15037.3	32024.9	33227.2	5968.23	6086.75	6606.77	3257.3	3487.24	3475.15	3625.28	3772.08	4328.98	9632.72	6851.85	9456.66	7396.56	7991.62	7818.84	222.766	222.766	222.766	2190.26	222.766	2015.99	222.766	222.766	222.766	222.766	222.766	222.766	222.766	222.766	222.766	3743.71
P28070	83.514	83.514	83.514	83.514	83.514	399.019	83.514	83.514	699.619	83.514	83.514	83.514	83.514	389.094	420.9	83.514	83.514	83.514	844.31	1349.5	1291.52	83.514	83.514	83.514	83.514	83.514	83.514	83.514	83.514	83.514	83.514	83.514	83.514	83.514	83.514	83.514	83.514	83.514	83.514	83.514	2526.26	83.514	1670.02	83.514	83.514	83.514	83.514	83.514	83.514
P28072	1687.5	1909.36	2262.64	3135.54	3791.43	4382.4	911.253	937.914	1045.78	3539.41	4135.74	4141.48	1908.97	2205.81	2264.49	4082.84	4347.35	4248.56	5154.51	5835.5	6107.29	8709.85	8186.86	10746.5	5483.48	5322.31	7085.9	14082.3	14524.1	15836.7	10474.5	7211.82	7083.72	5871.32	1379.57	1668.65	4060.29	2355.9	4083.45	2372.51	4252.04	3348.2	3879.34	427.576	538.439	6509.89	5898.51	6531.83	6380.8
P28300	14714.4	17859.2	17820.7	19621.3	26649.5	25449.6	27410.8	37297.8	39203.4	33769	40378.7	18942.6	24286	30252.9	29005.7	83847.6	88455.7	111179	5693.64	4965.47	5014.93	640577	633136	801798	52213.7	55480.2	73836.5	39761.5	82345	114570	32202.7	34445.4	35442.1	170885	186851	120685	323785	665202	348497	50541.5	115356	47234.7	50043.7	61889.7	51377.4	108356	147681	148264	83399.6
P28482	169.069	1444.97	1549.68	387.549	1097.81	1256.22	187.715	520.521	976.942	4160.85	3971.89	4119.63	1412.02	1596.03	763.805	4952.69	8105.02	9416.23	3653.28	3976.95	4266.61	9800.25	3802.63	8013.48	4254.57	3098.23	6657.64	20526.4	9888.84	11986.8	1155.7	10283	14711.7	1060.92	2842.16	43942.6	4360.38	6728.02	1163.92	1021.47	1539.26	1557.24	480.344	854.7	807.626	5024.68	5177.9	6842.38	3775.17
P28799	124867	130671	150650	98155.9	86385.8	103791	86882.8	85741.5	88376.2	181699	189351	155891	80127.7	76928.1	73344.6	144806	171549	160434	82981	73656.6	74639.4	380914	345300	350758	156521	171352	187476	265483	244615	291727	122268	133966	141634	236458	296626	230996	122565	151050	123273	162666	234634	198345	69372.2	73935.4	83795.6	293295	263182	276579	156813
P28827	3727.4	4549.03	5958.42	3786.32	4056.57	5094.5	2632.33	3448.89	2817.76	12406.4	9783.15	9600.75	1998.85	2545.93	2158.91	16222.9	17274.1	15697.2	995.229	1205.23	1075.42	52397.9	55595.3	50645.3	19017.4	14321.3	19148.7	36454	15194.9	43903	13164.3	9247.15	9734.88	8503.04	4417.32	8788.62	3163.7	272.863	2883.06	1991.68	6798	4940.08	1786.71	2458.45	2083.66	20653.5	16187.7	10737.2	5841.04
P28838	1358.97	2029.18	2287.38	2093.36	2495.58	2964.34	465.785	658.998	1523.3	4892.62	5017.18	5491.28	2418.59	2664.72	2749.94	4546.93	3185.16	4308.05	2591.62	3765.14	3784.46	6043.63	5030.14	5535.05	3938.95	4461.29	3919.53	8706.46	5945.26	5320.22	9274.37	15231	16459.6	4120.52	3557.72	2740.69	4162.8	3099.64	2391.51	1492.46	4884.29	2260.72	322.877	1265.38	1082.2	6397.68	4706	4792.63	862.085
P28906	10694	6523.56	9492.88	2197.42	2310.99	2863.82	4759.52	10681.5	3690.37	6903.25	14508.7	13996.9	2037.74	5516.87	291.505	4017.94	1756.52	11660.7	4270.42	2694.6	2595.01	17344.9	6741.84	20338.3	14262.6	6972.25	25098	41006.3	39124.9	52476.1	50302.1	84.4091	4738.69	4633.88	10200	10322.7	22088.7	75478.4	18157.5	11266.1	8108.66	10935	6319.56	8537.18	1672.66	7009.9	10556.2	8936	7393.86
P28907	1973.31	2246.03	2704.94	456.593	751.827	862.284	10842.9	2216.05	235.36	5194.77	5448.97	3683.49	1830.1	1470.67	2205.72	3817.14	11001.1	7505.69	17631.6	19990.3	22476	905.371	6495.49	1523.89	1991.55	918.26	1356.95	1488.89	2793.31	3340.64	6736.26	3393.58	4490.87	235.36	235.36	235.36	235.36	235.36	1233.25	235.36	235.36	235.36	1847.65	2378.23	1126.69	235.36	235.36	235.36	235.36
P28908	2645.71	4071.39	5150.37	2805.15	3525.89	4227.46	2662.69	3457.09	2707.79	3179.52	3434.83	3565.85	1770.76	2466.64	2304.17	6075.97	6202.49	5968.89	1586.13	1559.31	1770.68	6985.87	12736	5865.49	4046.2	2576.98	4973.9	25587.1	11387.7	25150.1	3727	3416.97	4436.71	7567.95	3950.48	5677.03	4322.07	2930.97	3278.62	2517.72	3410.85	2269.44	3912.4	5100.27	5298.69	9577.35	10808.8	15329.2	4435.83
P29279	11112.3	10862.6	13998.1	8610.98	11370.8	13525.2	12757.6	14117.9	12542.8	12840.1	12888.6	10638.9	6166.94	6205.9	5971.25	32099.7	41364.4	38015.3	4682.69	4385.96	4753.38	33261.3	32748.9	32849.4	13219.9	14158.6	17842.9	21565.9	21155.6	21805.2	11729.1	15539.7	11369.5	42422.4	31231.1	25604.2	64481.5	78160.1	53498.6	17316.7	22343.5	20420.9	25233.2	30172.3	23106.1	34198.4	30550.6	29895.8	12545.1
P29317	9012.17	7763.33	6126.25	5521.47	3887.97	2980.82	6809.49	4491.14	3746.95	5560.32	3206.86	1790.94	5435.09	3919.3	2758.28	10074.3	7865.97	4500.5	2572.89	1748.49	963.783	31962.3	15657.6	9742.12	8280.43	5385.26	4320.12	14087.1	7389.97	7401.79	9608.97	5406.22	2698.92	16649.7	14697.8	10031.3	9683.36	6474.58	2895.75	8698.03	6031.07	4716.92	4424.99	2997.66	2190.13	10519.7	7229.67	6165.94	5316.85
P29323	37466.1	30134.1	33613.9	30715.4	30012.7	30491.9	26982	24599.1	23907.9	36465.5	38038.3	34327.7	15368.3	16436.7	17261	22882	25222.5	23452.9	14713.1	13072	14073.5	46076.4	43379.4	35788.3	26209.7	24170.9	31411.4	74937	75911.6	68684.6	37857.4	40559	43493.2	43272.7	51778.2	49503.8	26414.9	27480	25420	31567.9	44104.5	41039.4	24163.5	25753.1	23472	43462.7	44552.5	51284.5	30936.6
P29373	783.28	985.985	838.468	452.655	736.571	955.821	287.402	878.175	678.63	6418.43	6307.55	5334.96	2925.23	129.427	3642.98	4735.03	4473.27	8795.8	1428.05	487.076	295.546	19519.8	8761.79	13531.1	11945.5	5782.91	8056.73	65315.8	57207.7	50285.7	31038.7	20197.6	29219.9	28.1143	28.1143	28.1143	28.1143	28.1143	28.1143	28.1143	28.1143	28.1143	28.1143	109.114	28.1143	28.1143	28.1143	28.1143	2902.15
P29401	1136.81	1219.12	1410.12	1086.52	1335.39	1419.41	450.838	505.161	600.57	5054.64	6196.27	5169.18	2665.39	2928.84	2240.84	3720.02	2152.91	4289.65	2064.37	2181.89	2582.69	11054.2	7956.81	7823.56	7018.19	6002.24	7622.11	28474.9	34191.3	35832.6	14290.9	14363.9	15545.1	4794.29	4596.37	2905.75	1830.81	3274.17	1893.27	2145.61	2795.16	2269.17	615.837	739.136	662.228	6008.47	4088.53	3845.54	5200.35
P29508	1628.67	13420.2	14139.6	387.123	9811.3	10305.5	6830.18	7780.39	7950.17	27037.4	20103.7	19172.7	2188.6	1988.7	2636.57	29906.2	32384.5	38175.2	760.841	1007.01	867.004	123474	134712	133597	81331.8	81340.3	93124.7	289672	321819	288277	60768.7	60965.2	75140.6	13376.7	12925.5	12512.2	4342.34	2591.56	1995.99	2963.33	5378.8	5300.58	3863.31	6904.02	4603.7	9143.88	13445	12680.6	179733
P29622	1699.01	2769.48	3887.53	513.742	646.936	738.786	1890.48	1578.71	2009.47	1840.84	2561.66	1375.43	784.993	939.71	1234.46	5276.21	3501.83	8445.83	720.003	531.558	590.457	6742.3	7473.31	6200.58	8231.07	3241.75	4562.67	8133.43	7657.63	10068.2	9630.54	9224.93	9268.72	13060.6	16336.4	14090	2624.4	6032.17	3178.3	3987.71	5162.37	3289.79	2380.74	3352	2446.05	8134.07	5325.17	7256.7	4329.19
P29966	1072.12	1319.12	1150.53	1768.77	2794.72	2628.29	953.665	1050.52	1462.18	2664.79	4045.87	3783.73	2047.88	2057.62	2266.1	2139.97	4123.75	5175.12	4561.35	3402.27	5076.21	7133.87	9462.58	10629	6139.69	8768.53	8368.49	21495.7	13705.9	16008.4	5296.14	4182.25	11457.9	16548.2	14981.2	19409.8	12612.8	8744.25	6232.66	6394.27	8443.58	7922.63	2818.31	2217.3	3001.03	9990.8	8365.38	7680.46	9863.04
P29972	726.689	2315.45	1548.94	1644.29	2676.77	3284.89	1728.25	1493.87	1366.72	20808.3	16719.8	13861.9	3446.35	3619.85	4862.77	24890.8	21511.4	20721.3	1084.18	1091.86	906.908	37867.2	12996	21890.9	14860.9	13146.1	20437.9	64713	47574.3	45493.4	14609.9	23355.9	21363.6	16762.5	8339.17	10597.7	2845.89	5534.24	2588.56	2251.05	3387.85	2298.4	1092.76	1395.31	954.332	34590.4	23980.7	30887.7	15118.8
P30038	413.862	460.249	381.295	310.742	235.225	363.413	552.639	615.812	570.031	4657.21	4142.92	3245.29	2445	2423.73	2241.41	2305.88	2576.65	2474.93	774.018	884.255	872.422	230.417	1201.65	1241.71	1017.45	491.424	874.569	3470.55	3353.67	2418.71	4194.26	2646.79	2369.1	35.3542	35.3542	35.3542	35.3542	35.3542	35.3542	540.893	35.3542	35.3542	988.531	683.096	689.917	35.3542	35.3542	35.3542	35.3542
P30039	7458.63	6250.36	8750.42	5970.92	5573.52	7708.82	1363.94	991.938	1056.47	8828.42	7130.85	8909.46	3590.23	2320.86	3355.81	8049.32	9761.4	4678.14	936.994	784.511	710.174	20384	14036.4	6185.53	18568.4	13006	13752.2	54825.6	102233	9675.92	35777.3	24036.7	28846.7	5649.62	7089.67	4853.47	6428.21	9532.99	3651.3	4640.15	12462	8565.89	580.068	2552.04	533.976	13591	18451.3	8683.76	12228.4
P30041	2814.16	3939.48	5666.91	1325.72	1918.76	1874.74	1648.96	2172.37	2326.76	5793.99	5875.57	6001.89	4308.09	4314.4	4908.36	6705.8	5942.23	5825.44	5919.13	6913.44	6245.67	10385.4	1932.52	2882.27	12093.7	8351.15	7787.04	32335.6	27089.2	22977.7	15474.1	16816.2	16046.2	3746.04	3749.65	3993.23	5270.69	8692.5	4855.11	5069.44	11606.9	4801.92	3257.75	2044.76	3573.72	4125.49	3616.47	3865.98	4191.02
P30043	4588.07	5142.81	5547.86	114.946	480.544	600.263	3736.7	2660.84	3663.86	8995.75	2132.96	2003.84	1455.23	1441.94	1733.58	4268	4119.7	5901.36	2431.37	2305.95	2944.03	11504.7	6373.59	6422.84	4619.37	3080.45	4354	15370.5	7353.19	16087.2	10657.9	8104.58	7762.05	12753.3	8056.21	5943.61	11791.9	14259.3	7255.46	2655.5	13232.1	7543.71	7311.92	7460.9	4226.64	7921.03	6759.31	5833.57	3781.95
P30044	1495.99	1320.84	1677.8	550.865	811.17	634.777	1020.71	1066.6	697.501	3586.24	677.297	3672.82	1157.49	820.385	1191.77	3390.37	3571.61	4318.77	1396.56	1411.49	1190.38	106.342	4888.89	6335.7	6847.43	4365.57	7281.65	12039.5	16975.1	19272.6	11602.7	7527.4	6119.01	1174.74	4910.29	3508.01	4959.3	2575.11	1185.81	1110.32	1749.28	1429.71	944.366	789.744	556.091	6968.32	5602.21	6001.71	3459
P30047	1473.79	1070.05	1771.46	2381.48	2580.73	2391.52	1274.7	931.149	858.979	7683.47	6546.65	3731.61	1380.2	1131.69	1203.54	23881.4	37580.9	15093.2	678.385	536.146	684.894	19047.4	17481.8	15730.3	13108.4	6056.48	12380.3	15782.4	12985.1	5614.37	8293.77	4741.57	2030.19	13824.7	14407	3289.28	24977.7	20557	11983.1	2845.46	2071.99	1620.42	2092.24	1801.04	1457.31	34904.3	20030	15104.2	4019.26
P30050	16241.7	528.663	744.543	385.197	534.273	214.872	450.838	320.01	116.545	1371.63	3770.08	4222.7	483.401	395.781	553.924	1615.85	1869.67	2274.87	943.687	969.672	1003.38	2923.55	2903.65	5878.25	4005.49	5917.29	6298.67	10186.3	9088.08	18683.9	7582.82	2985.68	6859.91	10.863	10.863	10.863	10.863	10.863	10.863	10.863	10.863	10.863	10.863	10.863	10.863	10.863	10.863	10.863	2294.35
P30085	1512.21	1310.24	1698.39	1479.68	1674.18	807.96	643.831	1450.45	1109.32	5489.88	11643.8	12696.4	2111.55	1808.48	3542.55	16368.8	5651.57	14689.2	1054.59	1059.24	954.274	19820.1	14910.6	16689.4	22997.1	13008.2	24038.4	48285.4	92708.8	43271.5	25267.6	11181.7	13563	9194.91	11606.4	6520.15	1495.27	1146.34	1364.56	1512.87	1699.4	1662.58	627.737	511.726	650.743	12140.4	4433.13	9145	9717.49
P30086	24377.8	30722.3	33909.7	13901.4	17355	19502.9	13027.2	11549.5	10817.2	27866	29218.3	26142.6	16428.3	17170.9	18966	17516.7	24114.6	22475.2	22858.1	21557.6	23953.4	57320.7	56311	51961.3	34370.7	46008.3	46658.1	67595.3	74224	61961.6	67781.8	49587.2	67608.2	32238.8	34109.7	31185.3	28578.2	26502.3	24816.9	26991.1	30944.9	29625.6	6513.92	11395	8189.03	32740.4	29546.9	32594.1	15705.5
P30101	2529.5	3164.53	4186.81	2294.87	2767.6	2897.56	3555.65	3851.37	4558.45	14838.9	15332.4	14154.1	5810.03	6290.2	6765.85	13539.7	14616.2	14976.6	9213.06	10621.7	10800.8	21790.6	13288.4	11449.3	16935.1	14468	17941.9	73174.5	52263.7	50478.5	33858	34962.7	30401.9	8979.36	7301.52	8213.87	19340.5	14112.9	10612.5	4635.71	8145	5740.66	5631.15	4775.89	5264.15	10264.5	6643.79	7290.38	8084.79
P30153	387.126	622.693	732.099	595.363	733.925	547.44	584.974	562.456	504.83	4137.05	3361.71	3379.33	1236.67	1868.88	2260.51	4357.45	3062.27	2084.38	1611.87	1349.35	3086.96	2640.04	734.17	6657.72	5329.4	5676.24	10367.7	12815.5	17189.2	11000.5	12438.4	9878.99	11716	2231.06	2104.56	2939.97	1611.16	1427.98	712.003	2905.61	3077.1	2340.89	344.714	505.447	354.122	6082.96	2517.07	3697.02	2608.29
P30461;P30485	18.3759	18.3759	18.3759	184.729	349.387	341.093	220.542	474.672	512.906	18.3759	18.3759	18.3759	2676.74	2067.51	97.2524	18.3759	18.3759	18.3759	211.635	266.877	299.162	18.3759	18.3759	18.3759	18.3759	18.3759	18.3759	18.3759	18.3759	18.3759	511.445	18.3759	9106.97	1788.83	7823.25	3569.94	11225.1	3081.23	3512.24	4202.28	7559.12	3128.49	727.199	684.192	497.986	19934.5	20757.6	40992	2260
P30508;P30510	2581.16	1498.33	3010.26	3167.95	3122.8	3046.8	4191.98	3569.9	4649.09	5963.49	5495.76	5557.13	1614.64	1736.01	1898.95	13595.7	4051.31	4247.24	2727.83	3349.58	3319.81	18126	13918.6	13483	2127.68	2643.86	2266.97	12061.2	10188.3	13840.5	7296.9	7995.84	8147.58	8386.18	4571.01	4956.54	43964.9	60287.7	33963.3	2378.21	3048.83	3715.47	4796.55	4249.89	4434.79	12353.5	11473.4	11119.2	3576.41
P30530	214651	240441	219038	319504	327285	378910	224177	179634	202387	344788	343590	359688	158646	166949	182821	154802	172855	203698	97068.3	88439.6	92324.6	507407	477260	474372	172085	181219	193041	428118	402074	259867	265686	289253	359302	447294	477383	402266	89114.8	139595	80227.2	154334	277574	186478	91577.1	89727.5	109278	288280	359684	368620	146054
P30613	559.32	785.911	1430.36	725.912	761.976	904.836	283.874	295.978	544.158	5758.45	3878.95	1511.39	606.912	894.928	589.536	2517.45	1601.75	3628.34	227.933	311.123	158.943	2081.53	1852.84	2244.89	3482.75	1996.55	4989.42	5606.39	6327.86	11339.7	9465.55	6286.52	6556.9	108.234	4042.34	2166.36	108.234	108.234	108.234	108.234	3990.67	435.303	164.583	108.234	108.234	108.234	108.234	108.234	621.704
P31025	65654.8	90620.8	123172	79073	104925	110868	80390.3	92399.1	81401.8	91011.9	68908.9	53735	18503.5	17202.9	23308.5	215739	268311	236159	11410.8	11883.3	12937.9	308787	220863	262174	314995	317112	312672	178147	239414	194336	104264	91107.6	98326.6	263131	305468	230767	398041	633979	236129	88631.3	194357	117106	70060.2	67854.2	51414.3	218740	185764	183298	20918.4
P31150	1202.82	1391.07	1009.8	488.339	532.914	416.082	758.766	1049.55	635.369	3092.93	2423.29	1668.3	1975.81	1928.23	2082.28	2608.21	2163.45	3081.97	4784.18	4805.52	4388.83	2720.19	1844.04	2802.63	2807.44	2074.61	2314.61	5172.74	5469.54	5297.86	4484.24	5335.11	5128.7	1506.63	770.811	1140.48	1114.7	1110.86	929.939	1071.46	948.382	948.224	544.533	232.094	854.756	1282.25	1246.2	2131.31	1406.73
P31151	4057.9	7240.48	8816.22	1238.77	13286	536.784	6125.94	5414.41	6416.91	7738.66	25662.9	23370.2	1514.44	1206.69	1054.68	53529.7	65290.7	63807	330.292	6517.49	6704.02	762051	69698.6	74302.1	19769.5	8762.34	16081.3	88726.5	113806	81802.4	12306.5	47341.3	71597.6	32.2059	32.2059	32.2059	32.2059	32.2059	32.2059	32.2059	32.2059	32.2059	32.2059	32.2059	668.137	32.2059	32.2059	32.2059	4628.28
P31431	49674.7	65853.7	84112.2	13640.5	11964	15819.6	110525	102441	131247	190345	193680	192000	34363.2	36348.8	41081.8	70279.9	80354.4	87578.5	72352.7	80096.2	84004.5	134494	110081	113840	330453	411191	416990	479152	519403	551596	194133	210399	235047	73168.9	91912.1	82021.8	5100.58	8732.57	4766.91	50246.2	87551.2	67212.4	6997.55	7507.29	8789.58	319780	323583	401756	171177
P31944	329.179	586.363	788.681	624.889	835.955	1004.78	7158.02	120.821	8372.23	931.873	1150.83	838.123	1531.66	1451.27	1822.57	20257.3	2626.38	19064.5	1700.39	3945.5	3780.99	19224.7	7878.85	12122.9	16230.7	18729.4	19549.7	41482	41028.3	44307.9	14232.8	17525.5	17338.3	6410.74	7390.57	7809.57	861.886	802.552	826.413	9452.45	9736.33	10569.1	9088.9	8771.71	10266.5	8281.48	6142.02	11773.6	75377.9
P31946	10641.4	9908.99	11484.5	7139.76	7663.47	8707.33	7342.24	5611.89	6511.91	17371.2	18516.5	16264.9	11327	12857.9	13188	9040.76	17345.2	16393.1	16757.1	17732.9	17555.8	15874.4	20540	17671.9	20287.2	23312.5	25522.6	84089.2	65238.3	74446.6	67713	58554.9	79125.5	14073.5	13435.3	11135.7	12765.7	20963.1	11928	12462.7	15991.4	16283.5	7404.68	9140.98	8634.15	23490.4	23191.4	25187.6	15327.4
P31947	2349.79	478.734	545.625	110.514	858.995	328.257	1008.08	1553.68	35.1657	1030.39	1797.9	1106.05	2022.7	2498.3	3241.69	2823.01	2619.07	8529.17	6744.75	7314.38	6372.6	8214.34	6409.57	9887.25	28046.3	25483.6	29020.3	114477	139558	138518	69653.1	79897.9	84182.8	4891.61	3359.77	4977.15	6737.96	1580.27	1724.77	1713.36	1384.1	3015.28	494.43	1310.41	797.867	2230.01	1399.35	9729.09	14126.8
P31948	1549.24	1140.01	1022.67	1198.39	1368.16	1440.28	276.24	1348.15	822.688	3680.81	3134.78	2347.79	1143.22	1387.18	1529.52	5201.18	5187.85	3519.35	2722.76	2377.95	2227.89	14215.5	3402.99	12430.4	6363.11	7551.77	5039.54	17473.8	9698.91	19567	10297.2	11429.6	6093.17	1551.97	7322.83	5933.94	5638.55	7358.6	1814.45	3733.18	3246.26	2473.68	1180.76	1702.93	1948.54	7522.37	3084.39	8482.89	6814.56
P31949	2952.46	2128.64	1197.07	113.553	343.371	758.467	539.224	1343.23	862.878	1076.52	5490.14	748.19	2577.2	1893.55	2088.28	1259.07	753.917	960.743	2364.63	3491.11	3946.25	14965.6	12620.5	8866.19	5396.77	5545.7	6384.32	22378.5	14838.2	10816.5	9604.83	5463.15	8869.99	3284.18	2929.66	4517.85	4056.37	3590.26	1613.18	1581.03	2432.26	2602.72	29.0492	3259.9	2568.98	6486.81	5864.07	7111.17	13085.2
P31997	122.449	586.067	1244.03	483.722	2316.23	3059.86	84.5804	319.668	276.297	1230.12	1788.91	2426.1	318.862	869.442	2151.26	4024.15	2115.91	5048.88	774.319	1590.16	1533.42	6311.94	5050.25	5767.59	5112.37	1491.05	3951.78	10595.5	10405.7	10090.9	3262.99	1857.73	3867.93	1324.7	3677.36	6226.91	2179.42	4647.58	4019.44	6652.69	10383.5	7949.65	1849.53	2055.54	1962.12	6320.57	3826.13	5469.76	738.058
P32004	4359.39	5149.8	6086.19	1517.93	1450.88	1677.02	2743.4	2666.03	2808.71	3766.09	2719.17	2633.69	1766.1	2203.03	2302.61	5906.45	4063.68	2134.96	2312.36	2445.08	3044.46	8092.43	3061.34	3907.76	7028.94	4866.53	6697.99	9763.31	12745.2	14165.6	6181.59	6242.65	8130.88	7690.91	6425.38	7513.62	977.768	3078.18	3404.02	1931.45	2978.49	6894.11	3936.47	4905.01	4842.41	5995.61	4288.16	6597.49	5909.63
P32119	2631.04	3690.13	3691.02	2423.79	2958.45	2435.85	2278.51	2933.72	2291.57	6034.63	6199.52	5881.67	3040.37	3970.22	3773	20314.1	15280.6	15720.9	7143.4	8103.38	6484.5	14320.2	13343.9	10201.8	14962.7	12932.9	14022.6	21379.8	18139.1	11827.4	17546.1	14252.8	14348.7	9276.3	3257.18	2341.79	5997.9	8517.72	2867.55	4148.68	10741.3	2410.87	1804.23	2041.13	1614.97	7895.97	6123.35	5829.96	8585.79
P32926	2051.39	316.855	3521.22	13075	1385.02	764.751	13937.4	2320.73	2826.47	6445.71	5365.25	4752.78	1033.7	713.908	841.196	9231.96	8818.83	8623.05	1286.12	3007.22	2180.65	30657.8	29611.4	30045.7	14856.5	16149.5	9264.7	53331.7	52634.9	48885.1	12361	8545.89	7408.94	158.89	207.615	158.89	158.89	158.89	158.89	158.89	158.89	158.89	158.89	158.89	158.89	158.89	158.89	158.89	34418.2
P33151	2035.83	1702.88	1764.04	690.334	742.893	1273.22	1342.46	1593.25	1566.87	1769.07	1042.11	1157.31	409.187	2116.59	3261.67	2188.15	9635.77	1684.9	180.276	1153.49	284.286	2639.12	2400.73	3805.08	3822.63	3223.55	3924.43	2654.85	2708.26	4983.56	3336.29	6182.74	3487.76	180.276	180.276	5549.84	9377.99	3397.4	5887.63	3992.36	6189.83	10184.8	1527.97	1911.03	1425.91	180.276	180.276	180.276	180.276
P33176	501.234	375.9	70.5677	456.815	745.946	1165	283.792	345.398	434.036	4082.36	3195.4	3234.39	1123.78	1509.02	1599.78	6002.76	4878.35	44.7822	2619.5	2511.65	2396.81	5762.97	540.919	33910.2	5494.07	234.78	3677.68	21417.8	17990	26111.7	6696.52	4511.66	8212.32	4213.31	3745.26	2821.9	2534.25	3447.26	330.129	905.253	1703.07	463.009	518.206	654.777	1038.83	2517.86	2979.82	2519.39	3711.18
P33908	23442.4	28599.7	36717.9	13487	16817.6	20203.4	21672.5	26901	29109.4	66290	79120.6	76037.3	24491.4	29687.4	32564.8	64918.6	62969.9	77199.4	21545.2	21743.6	24699.7	132686	118286	123594	105574	95210.5	121602	313482	314396	286972	181663	179605	185652	84819.1	79231.3	73240.2	21260.5	32431.6	20591.5	19448.7	30123.6	23934.6	25382.6	27463.1	26254.7	105283	109558	113093	83763.5
P34059	68279.6	69380.2	75151.9	20739.8	20670.4	26174.7	25909.1	24632.5	23573.4	64081.8	47885.5	42763.4	35838	39960.2	39796	78288.6	96267.4	87882.8	10417.2	11895.1	12542.5	187350	164912	139104	48939.8	51021.7	55981.7	143271	163068	149843	53240.8	50936	47016.2	67445.1	53593.9	41924.2	32358.5	26162.6	20770.7	45574.6	63446.2	49250.1	17896.3	16736	16123.5	84680.2	73341	79062	20185.9
P34096	3475.16	5551.45	5585.98	8318.2	8473.69	9518.94	7459.24	8268.98	8194.05	18356.9	20297.7	17479.8	16296.4	16771	18459.7	76464	102818	92268	44279.4	45387.4	49939.3	40637.9	57855.7	69132.8	19425.4	17822.1	20202.7	32292.8	32425.3	36125.7	36055.8	31266.9	27549.5	18518.3	12132.2	11424.6	44849.5	40048.1	24773.9	11100.4	19878.6	13358.3	21059	18264.6	16866.8	38915.4	50285.7	48670.8	11933.5
P34741	2141.98	1703.33	2294.91	1688.26	806.059	236.065	2169.11	1628.82	1770.2	11649.7	12193.1	14905.9	4919.15	2776.99	4339.38	4428.62	6235.73	4947.89	3882.91	3547.72	3771.98	1926.16	2830.84	2774.43	7745.22	9359.45	9390.58	36234.1	29256.5	33446.2	16935.2	10680.6	11196.8	12165	19620.9	11697.9	3302.26	2299.51	2935.85	11440.3	19377.7	20833.1	1987.97	1871.16	1921.74	8600.42	4102.41	4346.33	4842.86
P34896	14494.9	16582.7	19299.7	15657.4	15379.3	16828.7	7258.39	7476.82	7959.4	24448	25594.5	23499.5	7456.31	8393.09	8675.53	16689	17156.5	15291.2	5101.75	4811.5	5121.38	21041.1	17274	19650.5	48862.2	51838.2	43675.5	85764.2	72221.8	71048.9	70392.2	66653.7	48858	14824.4	17463.7	16062.5	12005.9	11663.5	9037.23	18445.8	24567.3	20813.3	3060.07	3543.38	2959.33	11190.7	10139.5	9489.79	10616.7
P34913	995.287	1188.47	1715.82	501.632	763.011	880.268	509.775	534.08	809.179	1365.56	2106.24	1586.82	367.839	365.966	295.37	1043.01	4999.56	6605.15	1335.31	1556.29	1621.13	269.928	492.929	450.757	3702.94	2320.69	2654.06	3946.89	4401.57	8543.04	2582.86	3566.63	2976.04	276.802	276.802	276.802	683.067	276.802	276.802	1021.18	912.422	1544.18	276.802	276.802	276.802	276.802	276.802	276.802	276.802
P34932	539.213	4147.84	850.968	498.043	656.218	920.235	1101.11	235.596	1073.34	1004.62	1217.22	1838.1	592.872	638.657	757.861	3194.59	696.678	4462.16	706.602	850.028	939.31	1239.63	654.944	2647.03	1695.65	1315.64	7288.56	2760.68	1632.26	5245.84	3685.56	2330.15	4953.93	201.939	201.939	201.939	201.939	201.939	201.939	498.497	201.939	201.939	201.939	201.939	268.277	201.939	201.939	201.939	1345.17
P35052	3644.84	4473.02	5065.22	2402.78	2770.72	2758.25	2846.34	3093.03	2700.57	7595.78	7238.21	6485.3	1561.98	1938.23	1719.31	14872.9	14173.9	15348.8	1981.12	2325.83	2746.92	28199.1	24094.6	22513	8951.19	9241.42	14108.7	45822.4	28757.7	31508.8	14874.1	12119.8	14380.5	11724.1	18282.9	10118.6	4954.94	8948.06	4021.03	2412.82	4791.21	3373.47	2874.33	2637.9	2452.1	15666.9	16165.8	16279.8	13027.6
P35080	6104.77	7620.7	9406.17	3757.75	4099.01	4749.02	7870.27	9001.27	8573.23	10086.5	9330.42	9138.55	6337.65	6011.12	6935.19	15298.1	15427.8	14065.4	7734.73	10401.8	12033.9	21880.3	23155.7	24020.6	10237.1	9703.91	11990.7	16059.9	11299.4	20062.1	16234.2	14265.6	19819.8	8441.19	7748.37	7819.9	35499.5	42991.2	24616	10096	13896	7792.04	9088.2	8847.44	9520.39	13587.3	12410.1	12757.3	9342.52
P35241	2989.27	4165.99	4832	2528.26	2656.27	3206.82	2952.95	2724.88	3197.76	11159.6	11342.4	11059.4	8515.3	8777.75	8061.76	11465.1	12793.6	13458.4	5982.9	6249.57	6659.24	25805.5	16092.4	13984.6	12566.5	9616.4	12410.2	49903.5	38958.4	30986.1	16952.6	14102	14581.2	9243.64	8685.47	8436.56	4900.09	9538.07	4155.1	3564.79	5049.66	3961.26	3153.46	3177.04	3341.36	11552.5	13158	12702.5	9236.03
P35318	10356.4	9751.46	11175.5	11368.6	12199.4	14477.7	6768.92	8176.85	9010.22	20800	19860.3	17905.6	11615	14223.9	14525	21888.1	23996.3	22525.9	4432.83	4553.12	4299.97	72682.9	64736.2	70062.3	58525.5	59355.5	68641.3	131456	129156	128919	43926.9	39791.8	35485.3	40521.7	30863	30144.9	10755	11211.3	6775.99	5230.5	9484.9	6456.07	7515.46	7972.74	8440.55	59687.9	52627.4	50276.4	44721.4
P35321	2383.55	1589.4	2144.7	851.1	756.071	1004.56	821.637	784.194	774.238	8847.39	8696.22	7607.62	18794	18134.9	21220.6	3442.26	3757.03	4646.79	1531.28	1581.54	739.733	913362	1.00235e+06	883528	824790	744137	985260	1.57419e+06	2.31254e+06	2.26328e+06	687858	720149	823248	128428	105635	100754	34919.4	42419.8	26362.8	15961.1	20547.7	17059.3	4939.8	5605.96	4598.45	55510	42572.4	44008.9	1.5668e+06
P35326	2471.4	2471.4	2471.4	2471.4	2471.4	2471.4	2471.4	2471.4	2471.4	2471.4	2471.4	2471.4	2471.4	2471.4	2471.4	2471.4	2471.4	2471.4	2471.4	2471.4	2471.4	2471.4	2471.4	2471.4	12473.8	12258.5	16295.7	2471.4	19581.6	19895.4	18834.6	15862	23022.3	2471.4	2471.4	2471.4	2471.4	2471.4	2471.4	2471.4	2471.4	2471.4	2471.4	2471.4	2471.4	2471.4	2471.4	2471.4	33778.8
P35442	5625.44	5028.85	4232.26	4513.73	4692.09	3855.96	3926.9	3535.1	3384	4947.54	6461.95	5703.9	2868.79	5820.78	6163.05	6163.95	5226.49	5472.45	2292.55	2479.41	2854.98	20347.7	16355.5	16912.6	6487.55	6936.38	8364.8	7185.71	11627.6	11718.5	12352.9	11939.9	10141.3	10770	12460.3	11434	7482.57	11072	8489.11	9751.46	11582.8	13483.4	5979.22	5350.94	8077.23	10802.6	13280.9	12916.8	6008.64
P35443	10504.8	11643.7	15675.8	9354.84	11868.5	14761.5	9297.83	9531.98	10588.1	10069.9	11417.2	9499.12	8508.61	9167.55	10527.7	24970.8	21122.2	32386.2	5890.96	6103.33	7018.44	29809.2	33629.8	33744	39836	28740.4	42306.5	20386.4	40045.2	23645.3	15077.6	16724.5	23001.1	74560.5	75578.6	62037.3	43538	45628	32701.8	62315.4	71561.6	58089.8	21643.2	23096.7	22252.8	56459.4	55083	68862.1	31670.8
P35527	17619.4	20050.3	23721.8	28185.1	33827.7	34405.6	50403.4	96618.8	97794.2	131188	132925	116400	110874	121878	132119	132186	131083	158717	17995.3	21689.2	22358.5	119722	107105	106389	93847.5	83167.8	99181.2	471759	476226	424170	177279	158248	178602	79945.4	86580.5	70954.9	38702.3	47560	30411.5	40313.5	68468.2	47334.6	11722.2	15092	13531	356947	362561	317660	51531
P35555	155283	161766	175541	134335	141767	140945	138159	128459	124895	132967	120442	97722	70814	67881.5	62928.6	231126	233905	238660	58592.5	53044.3	51955	474907	392380	391223	179641	151774	172762	268290	227239	213044	122628	100999	111029	333673	281219	239321	378965	369616	254859	251801	332780	259986	186286	178430	142549	253651	208139	206143	141514
P35556	391.075	871.946	1063.45	3655.15	6807.17	7430.79	2499.78	2834.52	3625.65	8716.25	13285.6	16996	6266.8	6485.28	9520.19	10569.3	23527.1	22472.6	623.044	737.738	1065.52	24660.1	10896.1	17143.7	14519.3	15859.5	19215.3	91095.2	66355.8	16016	14822.9	11461.1	15986.9	132951	130767	70227.7	93722.2	98536.3	58683.5	15480.6	21866.5	18133.8	5490.64	4446.39	7086.31	71547.6	88628.9	70852.8	19700.4
P35558	6832.04	7415.81	6670.16	8945.07	10162.3	9853.84	3846.59	3611.4	2469.43	22590.8	25704.6	21224.8	7708.48	8995.54	9704.04	6123.53	5488.77	5470.38	1806.01	1390.37	1352.52	16277.4	13511	13968.3	33226.7	28111.8	31594.2	34949.9	20485	22015.4	65156.5	64657.5	63420.3	12484.9	7441.1	12255.3	8267	5308.23	2688.47	3373.54	3775.13	4895.69	906.013	1865.27	1221.4	14499.3	10123.3	9206.59	9159.3
P35579	498.05	670.882	868.374	1027.21	1166.95	1753.18	767.712	1250.58	1174.77	7541.02	8686.14	8370.16	3042.48	3771.52	5038.98	11774.1	10533.8	12626.7	3254	4025.19	4141.79	17298.9	5053.43	10438.9	17545.8	13610.8	15775.9	46702.8	43057.5	41599.5	19983.6	19236.1	20440.9	14948	5371.13	3285.34	3234.94	2255.56	1734.6	1600.26	1714.13	1608.16	1107.84	1324.46	1242.04	15719.3	14225.3	12260	10649.5
P35580	186.458	1000.99	433.78	51.114	187.682	182.434	266.482	496.546	194.381	1741.75	1858.09	1015.2	586.12	468.898	1088.07	3350.06	2021.53	3540.68	593.091	624.311	335.01	2827.3	21017.2	3446.82	1162.35	1139.11	1885.22	1981.18	4880.65	2634.53	3901.65	218.544	2142.72	270.286	541.979	631.608	3628.45	293.064	142.504	797.355	1482.68	4267.08	957.398	814.249	1323.3	1504.74	523.091	2066.59	1118.9
P35606	172.476	162.809	690.891	239.572	162.809	430.683	263.309	162.809	162.809	1915.09	1677.17	1119.21	408.182	225.895	549.659	162.809	162.809	162.809	234.874	162.809	208.281	162.809	162.809	162.809	162.809	162.809	162.809	162.809	162.809	162.809	2871.29	2683.15	162.809	162.809	162.809	1723.48	162.809	162.809	162.809	479.351	804.904	162.809	560.873	296.246	316.888	162.809	162.809	162.809	162.809
P35613	4046.32	5301.81	6549.9	3567.78	3645.07	4093.55	6352.83	6249.48	5689.17	9786.27	8651.24	7440.82	3295.08	3504.38	3767.09	6774.69	6841.87	6844.41	3460.55	3441.87	3553.5	15041.3	9978.9	11343.3	9389.82	8180.87	8498.1	14359.6	11789.6	6280.6	7821.97	6019.2	7420	13987.8	13328.6	11970.3	9131.6	5780.59	4833.14	6495.86	9538.48	7202.3	2430.34	2349.42	1889.67	10428.5	6711.86	6569.34	3816.16
P35754	11837.1	15223.5	10348.1	8158.81	8288.42	9123.23	13351.2	14398.6	18002.7	10487.8	12322.6	10789.4	4510.34	6652.87	3924.9	39856.2	73120	59116.5	1902.45	1667.39	2242.19	47087.8	55297.1	54415.1	41308.9	34646.3	52231.8	56714.1	63878.7	66644.3	36076	44053.4	58212.1	57694.2	41114.1	42924.9	231363	234752	156601	38839.2	66763.5	43920.2	19414.6	29796.9	24982.8	49073.9	39863	67881.5	24672.8
P35813	709.374	802.703	883.106	871.578	974.662	1344.68	603.95	627.69	802.896	1687.69	1779.17	1280.27	852.893	1164.17	1230.54	2323.94	3099.19	4183.35	1229.39	1829.32	1778.93	5271.78	3603.06	2873.82	2672.06	1777.48	2780.5	9126.88	11311.1	8268.29	2770.8	2915.51	3234.22	178.756	178.756	178.756	178.756	178.756	178.756	178.756	805.869	178.756	248.637	178.756	327.816	178.756	178.756	178.756	178.756
P35858	505.373	768.326	1048.41	491.545	275.722	256.524	1078.3	1123.9	1228.63	1284.94	2102.39	521.194	380.858	361.036	401.713	3830.27	2517.56	5130.15	231.888	316.664	372.173	12586.5	3359.22	4994.2	4291.62	879.893	3591.83	20288.1	10580.1	11085.2	10443.9	7518.09	9924.76	20330.2	9639.68	9161.54	2487.53	4952.7	2302.02	5792.49	4261.4	2745.49	971.057	935.206	1206.57	4023.24	3069.34	2509.3	2480.07
P35900	1407.97	2194.64	922.625	4659.63	716.526	1395.02	526.9	1588.47	523.776	60317.5	54354.9	50164.3	1089.55	592.177	357.216	30175	7732.68	6060.82	615.143	1200.27	1324.84	98084.8	11207.6	16784.2	16756.7	3244.67	12832.3	836.026	12640.1	7043.74	6563.04	4664.57	5776.95	86.0224	86.0224	86.0224	3995.25	2498.54	1254.89	86.0224	86.0224	86.0224	86.0224	86.0224	3472.06	86.0224	6422.03	86.0224	86.0224
P35908	29804.7	29192.8	37122.9	30564.4	30209.3	32258.2	63546.8	81523.2	89795.4	149782	152811	139947	163950	183999	201888	281697	337792	343895	30211.4	268352	370383	110331	116444	123521	163960	167408	192795	1.19808e+06	1.24831e+06	1.22857e+06	296158	292329	321542	121372	175617	123764	77409.5	74662.2	59394.8	87208.7	113120	103418	21547.2	25047.9	24558.1	389467	399272	461830	86567.7
P35998	634.963	1100.88	79.199	1484.25	802.128	955.168	665.619	448.066	156.758	2916.76	2471.71	1890.9	317.623	693.662	730.903	5189.59	3481.43	3517.51	1249.68	1008.83	1199.81	3636.05	3061.07	5764.57	3001.72	3396.29	6427.73	10495.1	7616.58	6565.08	7758.2	6762.3	7244.33	2.77546	2.77546	2.77546	2.77546	2.77546	2.77546	2.77546	2.77546	346.591	2.77546	2.77546	2.77546	2.77546	5212.75	2.77546	1162.95
P36543	3369.87	5213.18	8625.59	860.617	3523.66	3663.49	3039.18	5510.65	6365.4	9825.98	16936.7	13983.7	5528.98	6477.13	6192.8	10914.7	12705.1	16391.9	3470.97	3754	3850.77	11320.2	7620.25	10068.3	19294.8	15879.2	16427.6	24554.2	19884	19968.1	26173.1	16674.3	25519.6	8106.13	5736.97	4816.37	3566.34	3644.86	1868.74	4045.64	3100.36	2648.83	1571.57	2366.91	1227.31	9031.43	8081.21	7910.73	6115.02
P36871	7187.27	6927.96	5531.67	5416.22	5316.95	4800.9	4027.88	4008.53	4234.35	8199.33	7390.17	5411.12	5120.91	4684.19	4137.94	2437.45	3967.72	4814.9	5234.41	6555.06	5109.61	9822.75	11002.7	10311.5	14071.4	13908.3	13786.2	21104.6	19382.5	20667.1	19025.1	15278.3	12384.8	4884.28	5026.8	6589.57	4149.67	2008.31	2459.27	2600.99	3922.78	3835.37	2686.55	1992.86	2349.52	7030.77	8082.82	8279.16	5696.64
P36896	10365.6	12747.3	14200.9	7733.07	10638.3	11180.8	7607.7	10520.6	10111.6	10360	8738.59	8857.02	4094.06	6085.6	5822.57	17736.6	14232	15537.9	4811.64	5185.73	4729.91	20718.2	18444.4	14989.6	11756.7	11282.3	12827.6	22995.2	20069	18595	9629.07	7905.1	8475.57	29183.5	30977.2	29173.7	20059.3	27075.9	18539.3	21846.1	31152.5	15669.2	11903.2	10157.5	12018.5	18537.8	18858.3	18515.6	10007.9
P36897	26148.2	19661.8	22884.1	26478.4	21855.4	21279.5	27631.6	19847.8	19763.8	17959.4	19289.9	21754.5	13783.7	13791.2	14635.4	16646.9	14611.8	15887.3	11564.8	11329.1	10106.5	38745.1	44077.7	33473.8	19293.1	19839.6	19780.1	32679.2	35795.7	47489.1	34785	27137.6	29836.7	58294.7	68167.6	47152.5	31993.5	44929.5	32287.8	56383.3	66544.2	49336	26633.7	27230.4	22948.8	41606.4	43996.2	58420.1	15276.1
P36941	13510.4	12863.8	10675.1	16802.3	23266.3	23350.2	12529.4	17003	15858.2	5992.48	3185.45	7407.43	7551.48	5987.4	8024.58	21402.6	11345.1	15669.1	7739.82	7860.15	6647.8	20925	17345.3	36241.1	21269.2	9156.08	18736.9	14225.3	11851.8	12677.7	2665.99	3695.69	5796.68	38780.7	27395.4	18611	49060.7	35004.4	43375.7	26285.2	23141.3	22885.6	30767.1	25579.8	38649.4	20395.7	19107.9	15456.3	6272.61
P36955	7441.56	8719.69	11605.4	4195.1	5151.17	6273.54	4304.28	4667.15	5381.4	6912.88	7112.63	6369.2	4159.19	5270.73	5449.67	24753.6	44940.7	36623.9	1797.78	2336.88	2028.82	13148.3	12272.4	11706.8	14825.2	17471.7	22404.2	27211.8	19154.5	28534.9	63648.1	68319.8	62872.5	12663.5	8610.74	8490.24	24172.3	23297.7	20063.2	12187.5	14703.7	16503.1	7274.33	7826.5	6967.1	31302.9	21256.3	25781.3	6407.58
P36957	5545.11	5105.87	5787.61	5270.15	3685.55	4548.1	3202.75	1852.22	2391.57	29015.8	25341.8	26664.9	5356.01	4147.51	3680.95	17008.5	17357.1	16589.6	9172.27	8829.4	10783.2	9012.91	13731.4	7129.53	9239.87	7796.62	7178.52	27678.7	29913.4	21940.7	11368.1	6023	8821.27	27281.5	39958.2	33478.4	23468.4	37475.3	18153.8	14878.4	31140	20309.8	3699.11	2525.94	2568.66	13610.9	12780.7	12381.7	5346.25
P36969	737.323	633.446	1128.8	883.22	1719.65	2221.23	400.778	832.011	972.551	2443.29	3693.73	3746.54	2039.32	2719.07	3420.54	3417.46	8699.06	4318.63	1481.84	2210.83	2651.7	5000.53	4053.59	5790.25	6879.09	6922.11	11186.3	10600.3	13884.3	11754.9	14074.5	12075.5	23774.1	400.778	400.778	400.778	400.778	400.778	400.778	400.778	400.778	400.778	700	745.92	486.662	4879.35	400.778	4388.46	400.778
P36980	8561.36	10544.6	12644.4	5264.51	6008.99	7240.81	9716.95	11356.9	10942.5	11680.1	11874.9	10753.1	6389.23	7380.93	7377.57	35938.4	42165.9	43482.2	1823.15	2680.11	2864.81	24951.9	20981.9	21555	21054.2	18883.1	22928.8	18971.1	17755.4	15984	7660.96	8275.94	8502.94	32541.9	33383.3	29158.6	309557	326141	263653	16518.9	19555.3	18353.5	8314.72	10258.1	9402.2	21874.3	25801.2	25050.8	21752
P37088	12156.2	12402.3	18542.9	5341.16	4011.2	9828.41	8430.74	6795.66	10035.2	9428.9	8221.89	12604.4	9394.42	9218.47	8119.97	6789.44	5179.97	6816.61	7537.81	7805.27	9252.72	42542.2	38884.9	10268.2	22100.3	8188.55	9951.34	46128.4	9154.32	38345.7	11348.2	6855.25	5734.94	23778.3	40206.6	27248.5	14882.9	21699.3	10759.4	12792.1	16273.1	14757	31333.9	20925.4	22658.6	11742.5	9685.64	10847	6991.06
P37173	686.037	2151.67	4820.61	3045.33	7951.89	12116.9	926.67	2653.2	3193.48	523.206	731.195	441.37	261.12	517.85	995.667	6705.51	10540	13071.2	475.387	695.169	672.496	5929.8	2380.39	2879.83	1021.78	475.655	635.639	829.797	408.221	661.646	909.656	1470.94	2133.77	32523.6	26059.8	7604.99	18870.3	59970.5	34892.4	7942.83	8796.92	7179.02	10185.5	15489	10529.1	9187.13	8086.15	4172.71	601.892
P37235;P61601;P84074	1124.73	3141.65	2474.07	897.05	1132.86	881.069	830.612	1212.22	966.548	5929.45	5808.07	5109.54	1969.45	2083.38	1989.75	5035.27	11072.5	7929.65	197.326	210.645	232.814	6078.62	6554.67	5662.58	8068.76	14173.2	12306.1	14921.9	16462.2	14372.3	6363.99	3489.65	5625.6	2473.39	3172.89	93.5018	2991.57	3804.91	1447.4	1607.64	3117.55	1117.89	304.908	469.539	171.426	4057.28	3705.79	5112.13	2435.94
P37802	4834.18	6759.94	7008.32	4353.09	4507.9	5055.78	4293.25	4585.14	4807.81	9994.78	8526.1	6807.64	6857.48	5661.12	5269.75	9754.08	7597.65	8250.64	4734.58	5048.13	5031.59	22012.6	15395.1	18197.8	12827.1	9350.31	12475.8	23353.5	15366.3	23249.8	17654.1	8994.48	14113.8	16409.9	9347.07	11843.9	9820.09	19000	6140.76	9481.73	19546.6	8112.58	5282.38	5288.36	4271.65	16337.4	15296.9	20148	17320.5
P38117	152.613	622.782	381.004	47.4617	184.814	381.119	526.847	482.34	432.382	5930.26	6391.35	4870.7	1139.58	2026.26	2476.53	3017.73	2433.51	1925.7	561.896	694.222	782.828	2772.51	1950.53	1611.34	3953.24	2440.51	626.236	11023	12304.2	13369.5	4072.3	1764.35	3308.96	211.682	460.632	344.434	1266.2	1024.74	826.382	618.495	799.923	423.902	211.936	148.092	202.263	2703.52	2326.96	2170.67	755.043
P38606	2614.21	4155.92	4854.86	1694.41	1980.74	2194.12	3124.29	4122.75	3926.7	7283.74	8045.56	5642.42	4417.13	4090.67	4928.35	10286.1	10293.3	8785.03	2481.66	2718.81	2719.35	27559.2	5855.11	7123.41	9481.17	10373.9	10734.4	20847.3	15174.8	19788.2	21746.4	22331.7	18663.7	4460	6135.09	3763.41	2999.38	426.831	1433.85	2150	2614.54	2808.57	1720.33	2236.88	1695.99	4943.29	5466.52	5877.13	5692.19
P38646	1755.37	1231.37	2231.07	899.257	1093.41	1192.24	1410.78	1203.98	1341.29	13935.5	15791.2	13492.1	5284.98	6004.72	6221.7	5800.22	8035.09	8434.7	3547.56	3486.89	3339.4	15104.5	6727.16	4904.97	3915.38	3266.79	3438.36	18508.8	11545.4	19022.9	9579.02	7487.28	6553.95	3397.84	3753.42	573.168	4850.13	1281.89	1585.86	1986.82	1830.13	2356.02	1742.64	2418.6	1833.25	7989.9	7551.51	8498.38	1950.49
P39059	54587.5	81444.2	71132.5	30249.6	38986.1	45605.3	28382.9	33245.8	37825.4	58862	61145.4	51245.3	17260	22873.8	22351.3	52033	59523	59015.4	20992.7	22319.7	16102.3	47106.3	36695.9	43602.8	36169	42036.2	58996.3	105926	155250	106235	88547.1	103057	74880.6	44593.2	49330.6	41453.6	26808.4	47887.2	32770.8	14777.8	9504.24	12211.8	23257.7	29334.2	20906.9	30739.1	58464.4	59436.6	40429
P39060	24363.2	22244.7	26828.8	25884.7	29491	34169.2	17479.8	21202.4	28258.1	59489.6	73377.3	76625.1	25254.4	26012.8	31671.5	87463.9	87229.9	91259.5	16003.8	20640	26042.3	142716	135000	118563	103829	72612.4	77416	179591	163218	179826	164817	85977.4	79216.7	82570.6	103203	49658	74850.1	44928.1	26721.2	35861.9	109134	78867.6	34061.8	36182.7	45076.9	120819	84888.4	75233.3	52602
P40121	6234.23	5205.67	6018.68	4964.8	6008.01	6343.03	8531.38	7779.36	8005.88	20346.6	22648.2	22438	8913.96	9680.31	11582.6	14723.5	21240.8	17523.2	9041.3	8815.24	7866.86	48434.4	51156.1	47187.2	28081.2	24139.9	27625.5	68141.6	77486.1	68587.8	35090.9	33141	29136.1	23313.8	16069.1	14890.7	18957.6	21323.1	11167.6	8649.12	10658.7	9803.32	7074.46	6954.09	6110.42	39171.4	35784.7	29975	24687.6
P40189	548.145	844.184	554.103	132.843	505.334	240.061	447.69	408.781	388.751	2072.19	562.376	321.161	269.359	135.723	449.955	793.305	1305.55	1873.85	228.216	222.505	174.882	2997.2	2918.08	3593.41	2340.56	1603.02	2135.84	3973.57	3833.39	3597.96	3440.65	705.262	3249.56	1913.5	2929.28	670.946	832.341	1591.06	2354.46	934.448	1290.81	1368.67	478.024	979.728	379.605	2714.74	3375.5	1202.89	501.547
P40305	1565.91	1565.91	1565.91	1565.91	1565.91	1565.91	1565.91	1565.91	1565.91	1565.91	1565.91	1565.91	15782.6	13043.1	12485.3	12649.3	1565.91	11963.5	1565.91	1565.91	1565.91	1565.91	1565.91	1565.91	1565.91	1565.91	1565.91	1565.91	1565.91	1565.91	1565.91	1565.91	1565.91	1565.91	1565.91	1565.91	7133.59	16406.6	6751.13	1565.91	1565.91	1565.91	1565.91	1565.91	1565.91	1565.91	1565.91	1565.91	1565.91
P40925	13569.5	14820.6	17576.6	8699.46	9731.06	10937.1	12383.6	12364.3	12557.2	16612.8	18431.3	17054.6	8573.93	8677.55	9176.1	12979.7	15466.1	17124.5	17616.9	16717.3	17329.5	17448.4	17792.8	16791.5	26610.2	23823.9	26604.8	52853.1	49189.3	47463	43773.8	36950.3	41725.2	17451.8	15460.4	12313.5	12953.4	13571.9	9622.07	17920.5	24237.2	20517.6	6473.23	7176.45	6308.77	13883.2	13093.2	12256.8	12905.9
P40926	2071.63	1548.36	2516.54	747.803	578.702	1071.34	1131.96	905.995	908.126	8684.47	10144.1	6955.98	2969.97	3086.14	4525.23	5374.64	7066.67	5434.4	3639.57	3973.73	4351.73	9688.63	9082.59	7511.8	5248.17	4291.8	6146.78	37262.8	35480.5	41959.4	12167	8905.84	8551.51	1121.78	201528	27005.5	1282.63	15880.2	1447.98	887.498	1040.6	945.346	1653.15	1892.33	1478.7	2838.46	8317.38	9255.84	1773.93
P41181	2919.51	3688.66	4773.24	4692.84	5791.57	6419.68	5755.15	5423.06	5907.82	6244.54	6670.9	6233.09	4339.46	4428.8	3998.31	7661.31	6672.01	8144.11	11717.8	10338.1	11361	20691.7	20729.5	15024.3	8237.65	8308.23	9312.22	21904.9	22522.5	24477.1	9000.42	8910.2	8311.69	4808.86	6877.21	4618.21	7097.48	9210.57	7876.04	4926.53	8449.91	7012.19	31730.2	35103.7	28603.7	123996	112454	109936	11397.3
P41217	574.959	1198.95	1805.94	902.243	1801.01	2393.81	995.091	1263.09	1808.2	1331.51	2480.03	3501.72	456.96	788.25	1242.65	4440.38	3804.14	4598.96	1203.31	2430.66	2238.69	5099.1	4289.94	5616.51	2995.48	2707.03	5226.26	11347.3	6729.67	9804.49	5382.41	6968.75	10560.4	4305.41	6458.5	7421	2639.42	3343.34	2272.14	1886.65	3311.08	2167.13	979.443	1180.74	1070.36	8150.42	5991.25	8685.22	3269.14
P41222	243973	315975	348162	242755	226333	218535	283042	260160	250656	164164	126820	111712	80083.3	78722.2	74443.7	667196	567922	531534	183479	159010	155983	801919	602161	557062	385006	269121	255087	172316	134933	116209	71479.5	65580.4	84335.8	773312	586976	404148	1710716	1.31428e+06	1.04905e+06	962088	944879	806123	174149	183926	126984	326576	258333	324325	25125.5
P41271	12430.2	10103.4	14274.5	6564.23	11908	12343.3	4725.81	6854.42	7460.7	3366.91	5134	2987.24	4372.55	5116.99	5102.25	7000.24	14184.2	6919.64	17562.2	29035.7	29122.4	11188.8	7662.45	12304.4	2669.12	9025.25	3513.53	11101.6	986.993	16926	667.564	8833.64	11653.3	11997.1	7788.33	7150.82	35695.8	50858.4	37768.1	12221.4	28952.4	13012.6	25684.8	44474.4	25748.6	9393.27	3847.35	3986.4	3144.99
P42166;P42167	124.083	69.9064	69.9064	190.45	69.9064	302.982	69.9064	69.9064	69.9064	900.283	927.575	761.147	469.438	463.174	522.594	69.9064	69.9064	69.9064	403.724	510.458	416.918	69.9064	69.9064	69.9064	69.9064	69.9064	69.9064	69.9064	6779.78	69.9064	69.9064	895.561	782.63	69.9064	69.9064	69.9064	69.9064	69.9064	69.9064	69.9064	69.9064	69.9064	228.664	254.19	249.981	69.9064	1393.63	494.536	1117.22
P42677	2077.62	482.789	845.973	831.823	1116.65	887.599	805.925	759.617	773.158	4660.65	4314.95	5511.09	2601.3	3338.95	3107.48	4718.01	3764.33	6004.76	4685.58	4647.72	4978	9547.99	5743.14	14264.3	23135	22470.4	31960.9	55665.1	59168.2	65109.6	31861.3	43435.8	50354.7	1196.12	1196.12	1196.12	1196.12	1196.12	1196.12	1196.12	1196.12	1196.12	1196.12	1196.12	1196.12	1196.12	1196.12	1196.12	16103
P42702	38.4562	1600.83	1980.88	32.7973	622.786	617.915	550.573	32.7973	32.7973	32.7973	32.7973	32.7973	446.31	32.7973	32.7973	32.7973	3492.58	32.7973	1347.9	1158.13	525.773	32.7973	32.7973	32.7973	32.7973	2504.12	32.7973	32.7973	32.7973	32.7973	32.7973	32.7973	32.7973	32.7973	32.7973	5620.56	32.7973	32.7973	32.7973	32.7973	32.7973	32.7973	32.7973	32.7973	32.7973	32.7973	32.7973	32.7973	1209.93
P42765	447.552	706.418	512.807	1524.11	1987.68	2235.77	1297.65	453.13	800.924	13647.2	12350	12228	5021.13	6743.16	6102.47	5881.77	6517.55	10592.3	1200.36	1097.47	1477.9	5131.04	3646.27	5463.88	8654.61	6965.31	10092.1	43714.2	47201.5	32398.5	6580.86	6602.34	13689.7	402.17	254.484	717.016	141.69	855.605	5041.12	1145.69	411.228	289.982	1453.39	1608.64	1356.04	14507.1	11108.4	2788.63	1780.77
P42785	10906.7	13385.4	16363.5	2452.56	2900	3623.06	5593.4	6098.24	7402.97	9040.02	8800.86	7153.79	4138.45	5099.62	4834.22	16575.3	17910.5	18834.7	1278.44	1567	1770.05	28545	26364.6	29552.4	8236.93	11862.4	11853.9	36658.8	32037.6	22087.7	15913.6	13512.5	13328.1	21656.7	22285.4	24332.5	7348.64	9544.31	3566.08	15392.2	15389.8	15283.6	4037.44	4905.58	5679.13	14837.4	13886.3	14313.4	10097.1
P43115	10436.3	12276.8	14363.2	556.883	683.636	2684.2	6722.9	6198.6	6869.81	8386.87	8685.27	9640.76	4658.26	4011.84	4114.62	4326.26	4073.5	4631.58	3245.49	3628.07	4019.1	2725	9665.36	7815.58	13319.4	15049	14657.5	15412.4	7115.15	8020.41	7019.87	9917.44	10143.5	10433.4	7838.58	556.883	556.883	556.883	556.883	7200.67	11908.5	4130.88	556.883	556.883	556.883	556.883	8181.23	556.883	9027.17
P43121	16012.7	17731.7	20831.3	15481	16187.8	18420.9	13025.2	13345.1	13565.1	16320.1	14683.1	11751.6	4707.72	4576.6	4504.32	10951	11439.6	14424.6	7194.25	6744.2	6777.15	50665.9	37161.5	34206.9	12442.2	8847.41	11987	19119.2	12211.6	13988.7	11884.8	9873.22	9550.91	32294.3	24544.2	24673.9	19650.4	23268.3	14929.6	24608.6	28466.5	23703.5	17169.2	20090.3	15077.5	14841.2	13848.9	15784.9	1371.38
P43251	3758.06	5797.75	7387.91	1178.79	1632.36	1900.32	2076.24	2889.9	2778.91	765.55	5639.83	5239.21	2372.83	3277.25	3140.77	1570.75	7212.04	3364.25	1348.47	1526.8	1785.94	7126.41	4772.41	15117.2	3092.78	5093.49	7543.99	21382.4	18055.3	16356.2	4675.85	9015.86	8171	10640	16301.2	16213.2	5043.82	4503.53	9132.01	11378.7	15259.3	13725.6	5273.29	4882.58	5159.81	35576.2	39681.4	56725.4	10292.7
P43356	5.64546	5.64546	5.64546	5.64546	236.746	169.825	259.707	423.256	350.991	5.64546	5.64546	5.64546	162.906	5.64546	416.006	23132.1	5.64546	5.64546	5.64546	29.653	5.64546	5.64546	5.64546	5.64546	5.64546	5.64546	5.64546	5.64546	5.64546	5.64546	5.64546	5.64546	5.64546	5.64546	5.64546	5.64546	5.64546	5.64546	5.64546	2768.96	989.959	1764.45	623.518	306.316	192.398	25694.7	40413.1	5.64546	5.64546
P43489	2115.1	2083.08	2910.93	4221.67	4864.55	5757.06	3111.67	2569.98	3089.35	2113.03	1842.52	1262.25	1430.58	1185.63	1621.59	4624.1	5301.1	5798.83	690.676	640.452	615.819	5092.52	4010.04	4364.65	2853.24	2414.15	3875.36	4337.17	8762.31	5443.18	1985.5	1762.56	3620.5	5242.64	5615.22	6179.51	6857.66	6056.08	4852.96	1668.45	3661.79	2622.51	3709.27	3875.59	3765.33	5323.9	3659.84	4232.14	1509.18
P43490	5638.86	183.407	7027.72	296.673	379.396	551.57	155.236	3668.1	4225.67	4280.31	2995.55	3917.44	1525.31	1411.65	1738.89	1125.47	2585.64	18231	1111.99	2440.2	2423.37	18733.8	21601.9	20280.3	4274.13	4349.45	8217.16	56138.4	63516.7	77986.9	136615	8500.29	396362	155.236	155.236	155.236	155.236	155.236	614.393	155.236	155.236	155.236	155.236	155.236	186.28	155.236	155.236	155.236	2745.67
P43626;P43627;P43628;P43629;P43631;P43632;Q14943;Q14953;Q14954	3200.05	3124.78	3559.06	4940.66	6153.67	6998.89	3441.3	4000.99	4217.24	18049.2	23140.2	21215.1	4866.9	9453.97	5944.02	7806.15	6206.9	11004.7	1596.81	1925.61	1923.26	3303.54	8258.28	11695.6	9003.74	6068.12	7316.27	20291.3	26627.1	19828.8	11177.3	10254.6	12197.6	4573.57	16824	8113.02	4751.13	13933.2	5375.59	6899.66	9241.52	357.403	1330.19	1323.56	1179.08	4608.48	7731.9	3666.38	1773.37
P43652	6152.5	7139.93	9170.32	1568.19	1433.06	2438.96	2565.89	1994.74	2353.77	2306.88	3328.08	1746.79	2188.14	2727.23	3242.19	3887.59	3227.33	4417.94	2221.49	2610.84	2708.2	7029.95	9870.5	7407.38	595.278	1138.14	7820.5	3318.27	21368.5	6235.52	2301.85	11426.1	2635.74	4244.57	16398.6	9904.88	8787.51	8099.13	6378.23	73756.6	88122.2	87805.5	4735.62	6030.39	6850.59	23556.4	24635.9	33668.9	2716.74
P45877	1145.91	1563.37	1881.4	696.928	699.454	339.147	825.215	1336.08	921.183	13168.9	5335.27	10343.3	818.185	2677.04	920.651	12827.9	5921.28	11280.2	310.918	192.726	224.63	11249.1	3436.89	12565.4	10846.5	2518.81	8554.03	14180.6	20760.8	25689.4	7591.47	5282.56	6640.63	4938.21	5056.42	1618.28	5256.48	5244.55	5218.84	3135.97	4393.67	3061.52	241.463	1059.48	1112.66	8140.37	8204.48	5422.71	7069.27
P45880	3496.32	3935.86	4663.98	1093.76	1121.37	1107.89	1701.63	1460.4	2119.92	3856.41	3476.9	2729.75	1140.21	1195.76	1191.38	9715.14	8300.46	5801.29	1328.43	1254.79	1604.09	1826.15	1821.45	2698.08	6224.63	6428.06	6717.11	3808.92	2709.66	19031.2	7431.28	7308.98	4168.15	502.912	502.912	502.912	502.912	502.912	502.912	502.912	502.912	502.912	502.912	817.087	502.912	502.912	502.912	502.912	1511.62
P45974	715.378	868.041	956.552	825.072	811.627	800.622	393.207	502.174	562.321	3573.85	3469.75	2483.03	1005.52	1077.53	1092.19	1953.01	2540.84	1706.09	935.108	953.641	1253.69	550.898	1199.08	3104.71	3588.24	2626.94	4075.35	7969.94	6554.68	8072.89	10510.5	7050.13	11618.3	1640.74	1563.65	513.221	1300.11	792.426	512.944	1025.58	995.105	832.672	400.849	408.32	335.488	1204.17	2143.11	2045.49	1808.28
P46108	342.543	411.865	593.87	297.982	487.747	348.826	438.209	499.269	487.063	680.377	649.021	762.644	204.044	160.148	355.694	5593.53	391.681	1054.49	211.14	213.159	166.059	503.77	1250.33	569.908	777.573	469.489	798.221	1127	1241.14	1516.85	897.17	1170.42	1214.47	1468.1	1164.9	913.043	5540.05	6217.75	3341.79	2402.02	3174.72	2442.23	858.018	997.744	664.547	422.919	245.448	293.611	1043.78
P46379	1859.34	634.716	441.532	496.404	660.928	957.526	473.587	312.242	260.285	807.684	783.7	755.256	305.578	641.401	286.622	462.126	1723.61	284.429	1000.67	1040.27	1079.06	185.831	216.929	204.569	622.323	982.547	809.399	5003.26	5070.49	5353.78	2593.59	3999.66	3587.93	37.3837	37.3837	37.3837	37.3837	37.3837	1269.34	37.3837	37.3837	37.3837	109.049	37.3837	254.571	37.3837	37.3837	37.3837	775.635
P46459	337.059	427.678	473.595	215.589	439.333	505.591	385.56	228.202	211.491	2046.5	1265.27	1104.27	291.5	947.893	726.759	1674.74	367.796	1914.49	1177.13	887.043	916.184	226.303	950.448	912.72	688.816	15.9578	1070.58	2541.04	1617.56	5490.87	3141.7	3200.55	3857.04	15.9578	15.9578	15.9578	15.9578	15.9578	15.9578	15.9578	15.9578	15.9578	15.9578	15.9578	268.835	15.9578	15.9578	15.9578	445.671
P46531	8164.18	6222.17	5989.34	5888.86	6055.22	5072.24	6567.74	5237.27	4439.03	4286.34	4499.14	3004.9	1951.98	1923.7	1567.46	18373.4	13938.4	22885.9	2468.43	2052.86	1604.01	19319.6	12537.3	15768.1	9360.75	7712.71	9116.68	11582.1	12470.3	9679.96	7437.71	5272.03	6742.22	20619.2	12348.2	8949.25	9978.38	5775.89	4442.4	7506.22	6496.32	5895.75	5958.79	5464.49	3696.4	14441.4	11187.2	10216.6	5594
P46776	151.45	940.497	305.741	121.559	165.058	68.974	205.136	89.5373	763.407	5493.02	6722.16	4155.13	1569.59	2013.35	2225.97	660.038	3018.62	4921.09	2911.15	2649.47	2751.05	9739.86	3139.09	7464.15	3679.84	6553.42	9712.37	50354.9	51723.1	35377.2	17061.4	24877.2	23249.4	68.974	68.974	68.974	68.974	68.974	68.974	68.974	68.974	68.974	68.974	68.974	204.722	1749.48	68.974	2132.36	2709.01
P46782	488.815	516.626	959.207	284.957	1053.88	1076.07	166.274	135.139	532.337	1890.3	2422.06	2326.78	758.598	1110.98	1103.73	1461.52	2345.48	2789.4	1377.51	1365.57	1364.31	2809.32	2444.42	5198.13	10946.8	13361.5	13074.9	20999.4	20220.1	18215.6	9041.91	6141.77	6099.94	87.5935	87.5935	87.5935	87.5935	87.5935	87.5935	87.5935	87.5935	87.5935	87.5935	87.5935	87.5935	87.5935	87.5935	87.5935	635.798
P46783	23507.8	2261.32	2472.55	9914.37	2460.74	3025.85	1569.99	1808.52	1856.75	6826.57	5275	5160.42	2820.18	2005.42	2789.46	4713.69	5028.46	4506.43	5705.23	5223.37	5924.29	4854.35	3468.73	4772.43	13001.7	12210.2	11077	31961.7	20012.2	27971	15256.2	17288.7	21900.7	773.203	773.203	773.203	773.203	773.203	773.203	773.203	1839.35	773.203	773.203	773.203	1767.42	773.203	773.203	773.203	5650.42
P46940	2857.5	1534.68	888.407	964.974	1313.31	1573.56	638.786	717.84	606.431	12741	10029.5	10743.6	2018.77	1966.61	2698.5	7451.43	4966.31	10435.7	1454.08	1555.6	1301.34	20683.5	13165.5	18349.4	39313.8	16189.3	18578.2	78611.6	61042.6	75628	24180.3	21897.9	22119.4	7490.7	6551.05	4117.44	1770.39	3105.52	1785.3	1616.49	1810.83	3544.06	795.92	912.964	796.551	13846.9	17171.8	14586.8	6769.24
P47756	1877.47	3769.68	5757.67	1233.22	2305.63	2413.57	942.888	1303.99	1458.16	13279	11323.9	9349.37	3505.89	3418.85	4918.01	18062.1	20028.4	26972.4	5054.92	5224.7	4940.85	63349.1	38872.5	68067.5	17366.1	15186.8	19790.8	61115.3	49049.6	54512.4	31818.7	26365.1	28260.1	5570.55	4942.85	2947.71	2479.99	5079.16	2284.2	4106.86	5404.9	4262.74	722.71	1336.46	1052.43	8717.63	9726.9	8496.55	11737.8
P47914	1918.67	2084.51	1793.4	3761.95	2894.72	3566.02	1431.48	1434.6	1593.77	10808	10679.5	10901.9	8456.06	8998.83	9884.62	5646.04	5488.76	8172.91	15921	13375.1	12962.4	50461.2	46971.5	46383.1	57081.5	56728.9	65121.3	93585.1	111736	87122.8	71291.4	76702.1	82233.3	5689.7	18732.2	5765.97	3273.79	3299.47	2579.16	2590.75	2653.17	2967.04	2882.8	2513.65	3084.47	10504.8	10021.4	9962.45	28317.1
P47929	2721.83	757.239	1018.91	554.005	887.657	936.694	410.487	39.0435	280.091	1887.69	1738.05	1289.25	1991.21	1538.24	1547.22	5121.72	4304.46	8363.53	68.7503	732.921	41.6544	17829.2	3050.56	2803.78	38099.1	37515.7	30054.1	202099	154017	119909	6100.04	3419.27	16167.9	2178.22	3524.87	4151.2	10070.7	7395.95	4603.34	2266.75	1288.26	1113.55	457.868	1035.46	153.297	6637.28	6234.91	1512.29	4282.3
P48061	3924.51	6405.71	6519.37	6461.85	7625.83	9194.94	11000.4	11070.2	12986.2	15493.6	15831.3	15011	9104.88	11301.4	11313.8	7936.91	5918.3	7350.8	8187.5	9413.69	10414.3	15582.5	18100.6	16809.5	19621.6	18362.8	24003.1	20795.2	14545.8	14772.5	25122	23827.3	43094.3	25983.4	22041.5	18354.9	5280.66	11450.7	4675.1	11190.1	32508	16688.1	19694.6	23871.8	16092.7	18820.2	17681.4	16682.4	14093.7
P48509	4316.65	3536.2	3924.65	3415.12	4078.81	4419.12	3448.21	3860.59	3476.72	4303.48	5838.68	5659.03	7180.83	7648.63	7403.93	5906.69	9546.26	9382.21	10472.7	10824.4	10738.6	11163.7	6160.82	7477.94	5359.15	2329.92	7294.26	10965.6	18176.5	23551.6	9259.34	11362.8	10980	4498.07	4851.36	5437.35	3534.51	4516.45	2022.82	3996.53	4600.42	9895.42	2607.13	2462.22	4417.39	9977.7	9682.59	9700.45	8395.27
P48594	2908.48	3126.04	3759.99	1930.53	2318.81	2631.15	2958.01	3046.12	2857.86	10826.9	10861.4	9902.6	835.196	892.393	984.472	7916.27	8767.23	10202.1	425.142	55.1617	121.732	37911.9	38537.4	40244.1	23500.6	21889	25588	84451.3	63591.9	72894	21553.2	17861.3	25544.8	7774.96	6320.3	6534.32	10602.5	1294.63	6367.91	4387.54	5468.13	4096.24	482.386	4116.49	2876.14	2080.68	2084.18	9047.94	37072.6
P48643	1399.59	2580.93	1194.52	1183.57	830.35	1752.77	705.149	2698.47	875.655	1941.24	3871.69	2740.94	686.722	1713.57	2175.68	1889.38	3822.77	5895.53	1733.46	1525.23	1628.88	5803.1	4119.66	5463.07	6820.22	8016.24	7684.3	13935.7	16308	16549.6	16099.9	14740.2	15238.2	125.757	125.757	125.757	125.757	125.757	125.757	1966.65	5441.5	3056.13	125.757	468.903	561.133	125.757	125.757	125.757	2846.31
P48668	6218.16	7656.29	9956.91	6933.71	8161.63	9999.06	17772.9	37319.2	40453.1	42412.6	51172.9	43911.7	87040.6	99099	104080	36155.2	41728.3	45299.7	4695.7	8114.55	9910.21	57384.6	55947.3	60598	192123	195666	229788	1.30555e+06	1.48001e+06	1.37001e+06	488428	475762	461646	14905.7	20018	14381.5	11383.5	16902.9	8502.83	22356.5	31094.5	24218.8	4925.26	6426.14	5798.36	93490.7	79161.7	85985.9	62505.9
P48735	1077.7	1924.43	2422.57	811.281	805.394	983.702	200.533	188.665	333.505	3186.01	2591.78	2319.5	2298.05	3152.1	3528.38	3323.59	2190.37	2519.86	4408.73	4818.88	4994.71	193.569	330.172	431.232	3051.48	1964.24	2661.1	8381.29	6792.21	6476.15	7526.12	11102.5	11195.5	159.443	159.443	159.443	159.443	159.443	1063.78	159.443	159.443	159.443	430.276	444.796	390.617	159.443	159.443	159.443	159.443
P48740	2484.53	4216.93	2251.03	855.319	558.544	549.463	2808.5	2294.56	1664.33	187.185	2481.85	187.185	187.185	187.185	337.856	187.185	187.185	187.185	1233.4	1115.49	1072	187.185	187.185	187.185	187.185	187.185	187.185	187.185	187.185	187.185	187.185	187.185	187.185	187.185	4396.47	4081.39	6748.14	6671.25	3178.16	10007.8	11698.7	8270	2869.8	3328.65	2191.29	187.185	187.185	187.185	187.185
P48745	48898.6	57591.3	65684.2	55941.6	64848	75242	67722.2	68798.1	66652.5	48738.6	42780.7	40027.2	21053.5	23847.1	22354.4	115519	140001	137581	22065.8	22382.3	25226	148967	124734	124440	107817	109254	128757	105186	96004.4	69107.2	50109.2	43408.5	52858.6	173050	129200	131154	223741	214827	141174	71029.7	111051	93130.1	97073.1	85778.6	98435.3	132477	112277	102980	54172.2
P48960	12912.3	19853.8	24486.4	13880.1	16175.7	8424.56	14254.9	17144.6	10530.3	25216.5	15155.8	10798.1	10053.1	7541.13	8879.45	27547	24703.9	29268.1	4900.7	3394.27	2490.84	74290.3	38080.1	18962.1	43706.4	14372	17475.2	33786.9	15086.8	19518.6	11574.7	3223.28	7504.42	82690.6	40147.8	40564.2	30492.9	24008.8	24172.7	30634.3	29961.9	22491.7	13871.5	14819.8	5667.39	61431	42288.2	38011.9	14838.3
P49006	10887.1	8169.64	9208.33	12842.7	11629.6	12444.1	8187.03	6983.07	6443.36	8739.05	11451.5	23015.3	6365.82	6764	7913.33	4644.27	4560.42	6134.41	22131	27437	29232.3	8930.86	8084.77	8762.56	7075.07	7463.9	7383.15	13465.8	11513.7	15676.6	10665.5	7386.72	11489.7	20885.7	18808.7	29209.3	10859.6	9084.23	11294.1	6426.5	10925.1	42073.4	9927.51	12681.3	13504.4	22686.9	24543.3	27045.5	11714.9
P49189	4379.98	5535.9	6107.6	4100.94	4922.11	5026.92	2151.57	2555.62	3026.52	7055.26	9568.88	7832.11	4062.43	5378.06	5094.12	4483.95	5498.91	7456.34	6950.84	8482.21	8797.97	4471.56	18896.2	22757.1	9864.3	11503.3	15708.9	20442	26230.7	31395.5	30240.5	24021.5	32884.9	6265.14	6572.2	3640.93	4195.4	7075.05	3333.48	4852.12	8207.79	6076.93	1232.92	1546.85	1457.65	7639.77	9694.41	11664.6	4918.89
P49327	927.451	1081.22	1415.96	902.801	938.416	1010.35	276.638	292.565	379.027	5454.37	5284.7	4696.47	2357.18	2414.07	3053.69	11103.6	11014.4	16907.3	9820.93	9503.11	10008.2	8047.5	3358.08	5344.17	6665.22	5727.02	7586.62	25902.9	24295.2	23002.8	16549	14262.8	15734.1	3852.03	4136.53	10904.1	1415.18	1430.03	1404.87	1249.11	3777.05	2536.12	700.256	1149.86	276.689	3668.21	3713.29	3889.17	2575.72
P49368	563.357	1140.74	1149.43	1078.55	1366.74	2066.34	584.254	873.544	906.579	6866.8	6836.55	5594.34	1515.7	1399.13	2679.27	7286.96	9152.31	9885.99	1768.37	1701.88	1776.84	7275.22	10502.9	11032.7	11514.6	12259.1	16957.6	20898.5	20711.5	24923	21477.9	21981.1	21598.6	2695.47	4238.15	3711.29	3760.96	5898.81	2851.62	3294.55	3508.18	2295.72	1142.3	851.224	694.251	5126.74	4747.93	4746.25	3859.89
P49419	3039.68	2921.11	4042.67	2509.35	2593.15	3395.98	1310.35	1369.05	1597.03	3007.56	4047.75	3946.23	2310.21	2279.28	2060.16	5968.16	7140.27	6927.08	3659.92	3615.55	3592.67	12034.6	7786.08	6823.46	7300.21	7175.5	7919.46	27850.7	18579.9	19566.7	18268.2	19008.8	20077.3	4384.99	3441.85	3471.63	1412.89	3877.23	1326.39	4230.94	3996.22	7194.94	876.232	1312.09	1189.77	5624.2	5145.99	7102.65	4151.32
P49588	75.8449	283.372	226.605	598.501	97.5658	270.833	41.5405	237.531	220.959	1159.09	210.36	140.237	183.249	155.61	93.5988	931.63	329.229	376.134	426.753	487.567	453.22	156.348	199.362	183.581	1754.06	547.829	949.845	7644.48	9116.61	7194.32	2053.82	3475.15	3538.32	32.2483	32.2483	32.2483	32.2483	32.2483	32.2483	32.2483	32.2483	32.2483	32.2483	32.2483	696.039	32.2483	32.2483	32.2483	1849.23
P49591	61.4941	246.335	914.029	147.501	293.792	263.774	286.846	172.707	124.856	190.574	1244.89	571.038	244.784	232.924	568.528	938.996	1318.73	1927.57	343.614	490.014	551.265	2814.39	1704.78	2699.25	1531.68	4845.15	2037.42	3770.6	3877.11	14.9248	973.187	585.845	1100.7	852.127	371.075	224.361	725.166	221.313	754.844	779.929	96.1574	1262.29	113.348	135.669	87.5922	1488.87	1900.08	2579.26	921.516
P49747	13772	14987.7	16831.1	11697.9	11275.3	15014.5	17282.9	14995.5	16810	9811.83	8885.14	8142.51	9894.39	8600.07	9703.18	57078.6	56913.5	63881.1	9514.01	8309.11	8593.53	52232.2	46979.8	40189.9	38455.8	30875.9	40285	30833.8	33941.9	27707.8	28363.2	25319.9	22676.8	78180.4	59869.5	59536.7	135904	108615	82576.4	64824.5	76123.6	75137	27960.6	28745.1	27440	38654.1	37201.9	39919	25554.9
P49773	8195.38	11564.9	14546.2	6774.16	8170.86	9324.51	6621.07	7527.05	7975.01	12057	14091.9	12688.9	8762.44	9376.9	9804.26	10822	12778.8	13215.9	15090.7	17092	17436	12935.6	11221.6	9666.32	17518	16597.8	17571.1	26736.4	26145.5	25665.3	27818.2	28519.1	26048.6	10920.2	6937.17	9227.76	17400.7	7627.25	10721	10857.8	11851.6	10328.9	7320.56	8079.44	8821.81	15894.3	17336.6	16454.5	10296.6
P49788	796.263	461.887	582.679	650.858	497.46	771.572	725.239	248.227	232.258	5706.8	4808.58	5622.18	1577.49	1434.85	2005.23	8291.98	4953.86	7802.91	385.859	275.492	265.324	70347.4	70154.1	64527.3	9194.7	7603.73	11368.5	12798.2	7831.07	14617.4	7273.78	432.031	8931.42	3382.37	3113.55	3463.32	14842.4	15145.5	11163.1	5220.21	7513.48	7842.85	1066.92	233.372	1178.53	37594.3	40529.5	39129.4	1841.56
P49862	14.2921	14.2921	14.2921	14.2921	14.2921	14.2921	14.2921	14.2921	14.2921	14.2921	14.2921	14.2921	14.2921	565.824	1214.42	14.2921	14.2921	14.2921	38.4691	14.2921	14.2921	14.2921	14.2921	14.2921	14.2921	14.2921	14.2921	14.2921	14.2921	14.2921	14.2921	3208.6	4894	14.2921	14.2921	14.2921	14.2921	14.2921	14.2921	3773.04	5184.08	9306.51	1035.43	5889.98	6893.68	14.2921	14.2921	14.2921	31920.8
P49908	2601.63	3926.43	4285.92	3407.78	3957.76	4781.91	4798.15	3530.31	4680.9	7069.4	8137.94	6920.04	4752.33	4939.37	4596.54	22599.5	27718.2	27197	7986.99	8872.39	8312.52	19991.7	14563.1	18280.1	11678.2	14628.2	11968	36419.1	35223.5	32462.9	13750.5	15363.2	17039.1	11503.8	9845.78	8353.47	14162.3	12931.9	2397.77	7543.42	6139.25	6643.58	6116.16	5958.25	7496.77	15635.5	19521.9	17693.3	5467.14
P49913	7725.35	7573.5	7957.91	10063.4	10731.8	12285.1	16467.6	14979.4	15662.9	14263.4	14304.1	11199.9	4004.67	4677.59	3908.86	117366	140921	127003	11327.2	12218.3	11853.4	18060.4	18786.4	15439.9	26076	26405.6	27230.7	34944.6	34014.4	28029	13065.6	12244.8	12383.6	88353.3	63101.8	80181.7	85232	58685.9	50113.5	44370.3	67565.6	64085.8	31997.6	31490.3	36953.1	19999.4	16914.5	16743.4	6260.17
P50053	23463.7	29417.8	24703.3	22685.1	26721.9	27163.2	13692.5	16093.6	15052.7	40352.1	39201.5	32433.4	13166.9	20429	19842.1	32212.3	37993.9	29832.8	5546.45	6946.95	7203.34	38180.4	51478.3	19504.6	52764.9	48081.4	58564.4	66479	64254.3	81570.6	94031.5	67766	104380	32041.5	28012.6	32316.3	23642.1	27981.8	15821.7	36292.8	45542.4	46970.2	18467.6	15553	14968.5	48606.1	14266.8	45859.7	33130.2
P50120	312604	12738	12738	162101	167609	12738	112733	105908	101706	34232.8	12738	12738	33495.8	12738	61106.7	844796	895839	560921	47162	56407.4	57554.9	12738	12738	12738	12738	12738	12738	12738	12738	12738	12738	12738	12738	12738	12738	12738	487940	720660	676615	137501	165644	185346	23599.2	52450.2	42499.1	12738	12738	12738	12738
P50148	443.257	664.675	838.381	308.732	477.447	585.303	335.589	456.313	328.198	1984.33	1641.16	1316.53	838.898	850.266	984.47	1901.65	1693.68	1852.73	638.963	515.898	727.533	2416.74	1712.08	2575.33	3289.59	2392.68	2852.27	3677.51	4253.06	5276.25	4986.49	3872.18	4647.73	1574.24	2036.4	1360.16	889.132	915.099	66.4831	296.158	1441.52	288.991	386.469	485.352	346.178	2449.02	2082.21	2738.85	757.973
P50395	1081.57	1388.93	2855.75	1179.14	1270.83	1728.48	1282.39	1343.03	1724.67	3333.51	3359.84	2703.58	2230.02	2323.57	2196.86	5017.33	4555.62	4236.57	3040.45	3489.84	3516.14	5672.31	1334.6	5403	3145.09	3960.39	4948.57	5181.21	18048.5	20008.6	10325.6	9825.85	10617.6	5913.21	3606.03	7356.68	2172.12	2276.42	3341.51	1839.05	3195.68	2151.28	1325.8	1067.24	1422.13	17761.8	3304.06	5469.56	2658.97
P50440	275.24	919.414	610.411	163.334	287.244	378.43	640.731	516.759	457.82	4224.89	3812.78	3063.85	1584.55	1882.62	1693.83	6033.65	1052.94	7031.44	682.889	783.285	776.092	321.498	3199.72	3354.02	703.897	5.27411	903.784	321.498	1186.78	321.498	3164.3	1014.97	1592.93	5.27411	5.27411	5.27411	704.98	5.27411	64.6775	931.434	5.27411	285.825	5.27411	471.484	311.089	5.27411	5.27411	5.27411	5.27411
P50502	3478.3	4673.28	5059.03	2391.89	2549.09	3172.5	2363.47	2854.07	3365.74	5663.82	7077.07	5557.18	3222.55	3561.35	2819.43	57209	70159.5	63969.1	3302.33	3829.26	4484.16	182622	10789.3	12222.8	4815.37	5614.78	7339.85	7179.31	6450.56	128927	17167.5	16416.3	16455.3	38578.5	8520.37	3245.11	67669.2	53006	28817.2	5969.97	5557.12	6292.41	1304.08	1596.78	1700.72	60432.6	821.917	29332.2	5691.25
P50552	187.908	344.466	91.816	144.394	310.367	202.265	140.821	349.788	171.887	1007.58	912.107	794.606	260.998	664.543	472.04	600.738	373.822	699.151	615.063	648.021	607.694	257.983	400.69	407.142	332.987	959.572	626.498	607.436	1254.75	1416.53	2152.68	1190.02	822.277	91.816	91.816	921.724	91.816	91.816	463.847	91.816	91.816	91.816	91.816	91.816	147.87	91.816	2017.99	1885.29	91.816
P50895	19163.7	25492.5	32268.3	21100.1	26946.4	30513.2	29321.7	34378.1	36585.6	49664.3	63487.7	57619.6	21278.1	24082.4	28109.5	36728	42915.8	47514	17879.4	19331.8	20593.9	96048.7	82278.2	78336.5	48599.6	47828	58224.6	103824	105961	107908	52638.4	46426.8	50630.2	52822.7	50951.3	50981.5	30493.7	36304.9	21415.1	22508.5	29226	22894.4	22669.4	25911.4	22484.9	65971	71929.2	70116.6	46661.3
P50897	795.398	1280.02	1529.51	782.087	859.139	979.668	617.711	591.159	552.75	5541.76	3638.07	4253.25	1611.92	1465.86	1739.96	10348.6	5300.28	5833.85	743.612	718.845	700.386	21086	11207.7	7910.3	6298.72	3749.88	5163.27	18315.9	18094.9	14019.8	11864.9	7607.7	9308.67	417.534	27365	13121.4	417.534	417.534	417.534	3392.26	6862.77	3369.04	659.112	417.534	417.534	417.534	5555.94	4835.88	6946.47
P50990	913.84	1076.04	1466.4	574.186	731.052	875.936	134.982	618.023	435.287	2245.81	2827.65	2794.82	996.201	1301.5	1317.61	1923.31	2134.56	2206.12	1527.09	1967.98	2066.29	1126.44	538.187	1933.45	2125.9	2696.68	3164.43	12671.9	16441.6	6889.39	11180.4	11606	11090.7	302.323	1135.53	379.286	686.037	389.516	213.874	510.994	566.802	74.8571	152.23	441.387	289.664	1126.33	1018.76	1216.68	1595.21
P50991	1125.75	795.94	1666.17	739.154	800.022	953.068	578.314	603.264	792.66	4760.22	3972.74	4327.19	1146.13	1542.73	2164.55	4531.58	3247.01	2979.3	1377.88	1391.5	1402.98	5287.87	5530.8	7119.04	5483.98	4970.47	5765.8	14540.9	19253.3	13081.9	12350.9	16434.2	15116.8	11057.4	2657.19	2796.65	3262.79	3637.23	1277.87	900.127	1878.32	1855.29	331.575	668.095	1414.17	399.163	5270.63	4740.86	4503.41
P50995	2516.89	3736.94	3622.2	3037.97	4093.56	3917.65	1524.63	2030.37	1748.05	17723.7	16770	14012.3	7583.36	8856.23	8926.02	12177.3	18119.4	20156.7	7312.7	7779.86	8176.05	32546	35911.1	36882.5	21882.5	24029.2	27564.6	77139.2	62418.3	73045.7	28873.7	24556.9	25757.2	22454.5	26937.4	18262.8	10345.4	11408.7	9206.38	4901.74	8389.25	7271.9	11981.5	13616.2	12347.5	40085.5	33678	37695.9	18142.6
P51148	4599.72	2773.13	3266.29	3709.8	4272.84	4200.74	2466.69	3057.39	2556.4	6347.71	7915.21	7202.14	5840.15	7442.49	8008.08	3474.93	4494.69	4239.95	8424.21	5550.05	7546.5	2777.33	1976.7	2673.17	3092.91	3082.96	4378.79	13824.5	10591.1	16576.1	12373.7	18218.8	17464.3	3653.84	1674.86	4000.69	803.932	5615.99	2359.97	2279.61	1403.74	2871.01	1470.1	1188.69	1631.42	2974.94	4245.32	5345.11	4016.13
P51149	776.389	1143.14	872.777	767.123	770.746	928.659	620.144	501.84	746.551	2563.41	4256.82	2181.65	1701.03	1710.89	1876.03	3205.22	4587.03	5573.45	1712.07	2071.74	1948.83	8660.92	5631.07	8996.26	4872.11	5951.55	4393.13	11619.8	19994.7	9073.83	6701.6	1636.28	3050.15	2130.09	4691.91	5504.49	1080.11	3392.69	579.264	793.947	2599.41	1732.61	394.126	918.363	478.362	2309.08	2340.19	3210.15	2823.79
P51153	260.308	596.614	401.53	312.103	477.652	634.862	731.757	546.162	460.521	4231.79	4045.07	2820.29	1030.2	1538.76	1207.58	4361.86	4603.44	2257.56	1730.26	1814.72	2146.8	4111.68	6738.19	2488.21	3631	1689.68	2642.73	11258.2	6028.95	7726.3	6099.51	3069.19	3344.91	231.96	290.681	336.715	939.699	202.225	180.649	382.764	585.579	1256.4	347.265	87.2242	180.038	3874.23	3394.03	1371.33	1323.23
P51159	111.37	176.098	29.5893	29.5893	29.5893	29.5893	29.5893	29.5893	29.5893	29.5893	29.5893	29.5893	873.61	1233.26	1143.39	1671.51	29.5893	29.5893	3950.14	4403.04	4637.27	29.5893	29.5893	29.5893	29.5893	29.5893	29.5893	29.5893	29.5893	29.5893	29.5893	29.5893	29.5893	29.5893	29.5893	29.5893	29.5893	29.5893	29.5893	29.5893	29.5893	29.5893	29.5893	29.5893	29.5893	29.5893	29.5893	29.5893	29.5893
P51170	14264	12091.4	15761.1	4833.34	7588.75	7277.92	5064.4	15658.2	13866.4	11241.4	13440	11934.8	3541.91	4723.72	6162.33	29436.7	35084.2	45899.2	2515.43	2978.51	3109.31	87075.8	75350.6	79625	81839	102596	87676.1	100868	132609	97665.3	32607	26338.7	27458	63588.3	46709	47513.5	10601.1	9501.21	5580.04	9927.9	19449.2	13599.6	10045.3	13409.1	8406.85	41453.8	39877.5	33025	25318.4
P51178	22.6399	22.6399	22.6399	417.589	634.297	98.073	1659.71	22.6399	22.6399	6613.81	6531.59	3655.84	335.379	473.925	724.538	22.6399	22.6399	2184.15	125.047	22.6399	118.104	22.6399	22.6399	22.6399	22.6399	22.6399	22.6399	22.6399	22.6399	22.6399	3319.43	2496.48	22.6399	502.085	1855.11	6540.29	873.831	73.9032	497.312	965.539	2220.35	209.688	218.824	129.557	342.581	395.636	785.804	501.118	827.145
P51570	544.631	909.682	526.734	1113.01	1197.86	1353.08	1316.58	1576.6	1141.45	3374.97	2503.96	2786.23	998.135	611.769	651.109	3487.7	1722.32	2939.05	710.597	474.77	520.546	5399.82	5168.57	6544.8	5223.1	7041.88	9261.54	11103.6	17637.2	15335.8	9744.75	8342.1	7802.26	1486.53	2504.17	2997.12	4504.03	8163.66	2019.51	1069.99	3094.44	1411.35	393.6	662.842	398.524	1309.44	4004.04	6015.76	884.894
P51606	966.15	1366.59	1688.35	1636.09	1972.41	2192.53	395.659	571.745	577.783	3852.42	4815.89	3443.95	908.114	520.442	694.536	3335.77	4479.84	3466.55	471.464	386.017	391.755	3230.74	2540.12	4432.42	6321.66	6476.09	6164.84	9192.78	10337.1	10934.8	10723.5	3889.54	15536.1	1661.46	2375.18	3835.82	1771.22	1785.4	1095.6	3476.12	4465.21	4857.12	480.28	439.435	507.948	1935.79	3946.54	3661.77	1979.66
P51654	1740.42	2486.35	3300.14	2251.7	2433.4	3059.03	2873.47	3110.41	3015.85	2598.38	3775.06	3323.57	1430.27	432.21	676.248	11830.9	13983.1	7137.27	2241.01	2319.53	2246.64	51851.9	8263.08	29208.2	12161.4	13638.1	20109.2	23398.9	34438.1	30026.6	11710.8	12833.7	13912.7	10088.7	1509.47	6874.33	3682.33	445.978	840.956	2914.59	1612.37	1911.18	1512.87	1433.19	1202.74	7229.11	5345.8	2484.36	4924.77
P51688	5882.44	7321.67	9226.55	5697.62	5799.97	6466.25	6327.37	5977.2	6057.75	15089	14729.2	11687.3	1643.22	1506.55	1855.81	22707.8	20666.9	22790.1	1757.85	1995.8	2039.49	26436.3	23540.4	24972.2	11645.6	10285.8	10692.1	21391.8	18220.2	17622.3	5046.83	3995.25	10845.6	11859.4	11518.3	6009.32	7741.65	7893.19	5655.32	10347.8	17907.6	10980.2	1486.16	1109.01	893.859	18840.1	6497.9	8077.68	8439.38
P51693	1691.44	1958.35	1839.92	3695.33	4226.89	4636.37	2500.43	2859.16	2602.58	5699.01	6586.99	5298.23	3121.29	3835.25	3359.52	2344.77	409.889	564.387	1092.56	906.739	946.587	9957.73	8869.64	9910.97	5673.98	7050.22	8230.38	5170.16	2828.87	3600.48	6658.98	6283.16	7527.46	20682.5	25495.4	24219	15913.4	21117.1	9811.99	3216.77	6454.74	3646.31	2971.35	3541.73	3350.63	9689.15	12219.2	13446	3356.42
P51812	320.348	894.704	673.83	457.271	580.627	599.065	211.352	348.253	221.372	1407.96	1123.88	1272.05	637.849	604.899	708.241	724.323	285.635	271.609	814.966	947.169	1018.88	176.261	202.35	192.888	1267.13	364.103	621.926	5659.07	5871.73	4383.9	4162.9	3282.72	4919.36	87.7414	87.7414	87.7414	87.7414	87.7414	87.7414	87.7414	87.7414	87.7414	87.7414	87.7414	276.056	87.7414	87.7414	87.7414	87.7414
P51858	675.18	668.553	1075.81	236.997	395.162	527.381	260.414	229.008	450.533	1831.54	1612.69	1201.19	1158.02	949.781	1322.21	2773.85	3713.73	3887.94	654.211	567.584	741.261	20228.8	14038.8	15654.2	5988.93	3817.92	2483.67	4933.81	10281.1	2464.57	4975.69	2987.02	2534.55	4518.57	5165.2	2783.22	928.987	1273.88	3265.32	1836.18	1531.67	2359.03	1011.36	1350.94	2181.09	5762.56	5243.31	5718.16	4855.49
P51884	14410.1	19643.4	22794.1	18657.3	21613.1	22109.1	24522.1	22824.8	26100.5	6791.88	6732.95	5475.84	5555.71	6107.63	6214.2	78164.7	85446	101307	5333.76	5844.76	5887.34	123179	85440.4	78496.6	29853.9	24241.9	30505	12238.9	7194.67	7686.81	14155.3	6520.33	9829.16	87321.5	83340.7	64722.4	114716	141611	84189.7	89260.9	114704	89940.2	18892.4	23187.1	20472.6	46741.1	17099.4	26818.2	7463.2
P51888	2204.35	3242.65	3762.21	2802.14	5402.21	6362.94	4553.92	4743.9	5275.53	12286.4	11416.5	10005.3	2861.36	4687.25	4719.38	15479.6	27266.6	24807.7	1261.09	2482.37	2193.78	24232.4	27891.5	26440.2	14374.3	15772.8	19227.8	17465.2	18121.8	15739.2	11865	14996.3	8422.36	63867	47441.2	43993.9	18161.8	13982.4	12274.2	8958.76	6291.09	8304.15	2690.69	5244.01	4612.61	36849.3	34174.3	36344.7	12376.6
P51991	200.714	2882.06	3337.23	1216.91	1173.61	872.232	539.806	656.208	531.447	8688.78	9703.63	8184.21	3208.8	2612.15	2496.84	17398.5	18110.2	14785.9	3255.24	3105.22	2194.79	14120.5	11687.6	12120.4	19881.4	11115.4	14090.2	33282.7	37754.2	36919.8	33040.2	17723.8	24745.3	10480.6	6212.54	2824.1	5020.54	7855.28	1132.63	684.58	5300.44	4646.63	1612.62	1267.48	932.004	15150.8	11469.5	9405.76	7423.64
P52209	2080.33	961.259	872.89	982.179	485.174	926.557	437.222	604.285	628.218	2845.62	4827.63	3881.77	1846.21	1554.59	2256.07	977.33	11933.1	14765.4	2301.17	2362.29	2554.17	15135.9	11008.8	12345.8	13420.7	10882.6	12224.8	87377.8	84309.4	114680	41630.3	47943.3	54398.8	254.864	254.864	805.745	254.864	254.864	254.864	454.587	254.864	254.864	355.977	1086.81	254.864	254.864	2069.54	254.864	8437.29
P52565	7496.13	9195.91	10995.2	6808.37	7622.17	9038.06	5519.02	5011.95	5294.54	27833.3	28394.1	23814.2	9539.9	11974.4	12667.1	20617.3	26562.1	49041.6	8674.47	9385.67	9724.35	11629.8	74720.8	50633.7	38328.5	28814	42645.1	76458.5	50960.6	50622.6	44554.6	47846.2	53741.9	41972.5	19436.3	23859.1	14038.2	8049.66	12967.1	10686.7	11521.1	8762.79	4440.26	4533.77	5093.07	58033.4	42348.6	40416.5	20721.3
P52566	55675.3	22003.3	15777.1	17427.8	12800.7	15242.6	35475.3	21213.2	19986.8	15903.3	18537.3	18880.8	16171.6	19122	17427.6	32741.9	41444.1	51197.3	14178.8	15040.6	15932.5	87351.6	74689	44131.8	15153.3	26165.1	30323.2	69574.8	48120.2	100410	41542.9	43636.5	56363.1	51180.8	69607.9	50557.3	21026	67285.2	29170	17628.6	29797.1	32736.7	30526.4	48523.7	44486	53439.3	86400	94569.8	46557.7
P52823	4988.75	4903.61	4720.26	4810.06	3950.91	3691.97	9927.44	8829.94	8387.33	7899.57	10659	8779.63	11146.9	10721.2	9933.89	7339.58	8932.08	6677.13	10268.2	10587.3	9904.46	9338.37	8573.8	8708.59	17791.5	17220.6	22499.4	33160.3	38651.7	36359.2	7745.69	6710.27	12709.7	12036.7	5884.05	7109.49	7950.3	13105	8620.25	3230.13	4696.07	3170.03	12246.1	12542.7	12793.2	11246.2	12073.6	11559	15793.8
P52943	1637.01	1696.95	2355.51	1307.27	1699.27	2067.04	2820.15	2321.25	2701.2	6979.93	9364.06	5640.38	4640.1	3780.21	4229.28	9792.2	9624.85	9262.25	5087.66	4320.01	4216.35	32736.1	14815.2	24188.7	7260.81	8205.81	5873.81	8675.2	9549.93	26426.7	9488.42	1073.23	10358.1	7989.78	8075.83	5393.76	5188.36	9657.82	6310.15	2355.99	3707.59	1718.63	2797.86	3893.87	2981.7	19986.7	17630	18341.5	7157.19
P53396	265.058	262.473	257.656	319.42	359.521	254.465	446.982	413.965	436.529	1958.08	1367.11	1152.09	589.112	496.337	647.888	2478.7	2757.93	2597.59	1479.47	1434.6	1467.42	202.321	430.508	357.275	1820.62	1781.11	1814.42	3958.23	6594.58	10350.4	6755.76	4019.82	3988.11	20.9557	20.9557	20.9557	20.9557	20.9557	20.9557	20.9557	20.9557	20.9557	20.9557	20.9557	20.9557	20.9557	20.9557	20.9557	432.333
P53634	50544.4	62233.6	85349.3	12778	15515.4	14661.7	19476.1	17976.5	18750	119295	105333	81115.1	39623.3	39556.2	43411.5	254849	184688	201769	3445.02	3364.22	3787.3	275344	231560	215321	95971.6	85719.7	91363.9	424284	367134	317035	1697.28	17857.8	16520.4	119811	83721	105136	81749.4	67808	59296.1	139609	168257	120191	16873.4	16893.8	14406.2	265530	225796	190775	49030.9
P53801	5876.68	8137.36	10777.7	3291.16	3741.61	2940.44	6629.7	9625.36	7519.95	8194.42	14934.9	11501.1	2683.18	4645.15	4684.69	28123.3	17937.2	28789.2	3027.7	3463.43	3741.43	12208.2	13184.8	15041.5	20543.5	40293.8	21267.1	35052.1	40481.3	30078.3	38237.7	29514	32348.6	8555.92	7993.56	8278.86	11049.5	7960.74	5446.22	10518.3	11677.9	11238	7668.67	6541.81	5366.1	6361.31	7844	8007.19	15921.3
P53990	6101.57	5860.11	7134.25	7278.76	8311.09	9710.96	3057.53	2999.91	2935.87	28270	26860.6	24110.4	12908.6	13203.8	14362.6	12217.4	13455.9	13684.6	9045.21	9762.46	9321.35	43697.1	48269.1	42987	13097.9	14684.8	15409.8	57568.9	64490.6	61883.4	37472.1	37002.7	40170.4	17971.3	20201.2	16872.1	5540.65	6578.56	5460.88	13546.7	17212.4	15814	3979.61	5024.98	5376.52	22736.9	28456.9	29865.7	22583.5
P53999	78.6475	78.6475	78.6475	221.042	78.6475	78.6475	247.205	78.6475	188.415	1405.98	78.6475	692.636	1129.99	1496.57	1285.13	78.6475	78.6475	78.6475	938.704	883.607	1658.16	78.6475	78.6475	78.6475	1431.98	1109.89	78.6475	78.6475	78.6475	2715.31	78.6475	1841.46	78.6475	193.586	935.127	710.794	388.68	193.586	337.781	281.316	230.021	193.586	1397.4	1437	862.575	819.844	1357.85	1973.1	2732.53
P54107	262.529	262.529	262.529	262.529	262.529	262.529	262.529	262.529	262.529	262.529	262.529	262.529	262.529	262.529	262.529	61003.4	146541	149057	262.529	262.529	262.529	262.529	262.529	262.529	262.529	262.529	262.529	262.529	262.529	262.529	262.529	262.529	262.529	262.529	262.529	262.529	7146.58	5613.27	6872.01	262.529	262.529	262.529	262.529	262.529	262.529	262.529	262.529	262.529	262.529
P54108	6528.42	2073.16	2457.73	2307.75	1944.47	2325.23	556.018	5730.96	621.75	7995.76	8943.26	8235.82	836.977	801.084	903.902	17869.7	3826.53	28259.9	678.627	840.509	1410.24	25997.5	20020.3	17935.5	13201.4	22602.4	27547.8	19112	18805	13100.4	15161.5	5060.87	18854.9	4617.12	15013.3	6583.76	9399.6	12753.1	5270.78	2730.88	4763.04	4126.93	2854.64	3157.32	2381.26	28635.7	18305.3	24037.6	19630
P54289	6566.1	8710.18	9859.8	3220.21	4198.23	4606.67	3574.28	4386.66	3535.61	8031.96	7623.25	5313.86	2623.55	2327.91	3160.31	21988	19411.3	20629.9	4444.47	4902.91	4921.39	25188.2	20593.6	27441.4	11335	12764.8	12453.4	39360	27789.1	32703.6	12023	9575.4	11745.9	12710.1	11195.8	7368.58	13646.1	42765.1	29463	5619.77	11307.9	6612.02	7631.51	5425.96	2699.34	15104.8	12581.9	9956.72	8542.35
P54652	269.683	893.61	795.758	253.625	325.945	378.14	490.492	634.821	670.806	3047.7	3291.39	2287.84	593.433	588.872	961.171	9431.52	11903.3	9895.08	695.55	848.001	744.311	4748.87	4109.88	3544.1	4579.43	4776.08	5884.61	10230.9	20000.3	18937.7	7030.79	5886.38	7707.37	4027.81	3193.02	3361.1	3847.49	3815.94	2910.71	1819.93	2239.29	2109.61	470.426	484.902	404.52	5108.37	4382.31	5769.4	2765.3
P54707	359.084	342.128	287.26	374.774	266.22	371.357	161.945	690.017	798.553	574.745	665.638	448.098	261.558	891.409	618.002	328.451	910.685	206.574	378.577	601.744	622.474	175.2	184.793	181.17	735.965	470.713	31.8825	1432.44	1575.63	589.243	2379.38	2294.83	1557.29	31.8825	31.8825	31.8825	31.8825	31.8825	31.8825	677.192	643.764	31.8825	31.8825	31.8825	31.8825	31.8825	31.8825	31.8825	1866.76
P54710	5466.75	7145.49	9933.04	11290	15382	15460.7	5053.71	5314.17	5095.48	46910	44769.5	44000.6	6116.16	7949.68	7457.2	95280.1	95365.9	104619	2066.1	2195.09	2818.64	392724	356065	317635	488734	403116	568174	866423	918844	758125	321866	309141	372466	63594.5	85720.9	40699.6	33064.7	43134.9	26324.7	3728.3	3666.99	2715.31	2255.06	2609.66	2367.88	280949	213275	231617	196785
P54727	4712.55	5983.7	6755.27	5607.46	8148.67	7502.02	6786.88	6206.8	5459.55	15814.4	16654.3	14946.4	5118.45	4031.89	3781.76	17794.5	20468.1	16762.7	4559.37	4065.5	3375.25	39837.8	26116.8	24734.8	27246.6	15791.8	20345.2	38268	34073.2	31682.7	22743.8	30428.9	26869.7	31929.4	21688.7	22062	43335.4	13492.3	26399	18706.7	8003.99	13894.5	8237.52	9332.04	7794.68	29747.5	20121.6	22337.6	24029.9
P54753	17795.8	20057.1	22670.6	18964	20616.6	22417.2	17234.6	18886.7	18086.1	24194	29231	26032.5	9567.8	9105.11	9419.05	30817.4	38966.1	40360.6	6939.92	7292.51	6726.61	62355.9	63627.1	58077.2	38767.6	33639.9	40636.1	65233.8	63548.6	58849.6	37609.4	30798.8	29828	66213	54872.1	50925.1	38513.8	33988	27960.4	23938.3	35854.4	23541.5	20924.6	22606.5	21861.8	47748.6	45420.9	55174.9	37586.9
P54760	63271.8	75965.9	88392.6	54604	63247.4	68642.5	65038.8	62281.3	67859.4	38756.1	36188.2	38098.2	22652	22718.3	24015.1	63092.7	70677.5	70922.9	22704.1	24323.3	23256.7	84029.6	86755.4	90241.3	56662.1	61903.4	66639.5	66603.8	52785.7	56928.4	46663.3	33969.3	44108.5	118257	104309	109653	100363	93270.3	60280	91532.8	130288	108065	77825.2	90432.2	87560.8	77120.5	68202.2	76753.6	34690.4
P54764	7617.78	8666.61	10211	7088.05	7874.01	7948.97	9390.83	9151.07	8649.78	3629.61	1885.35	2307.41	2090.18	2320.96	2814.8	34968.4	15137	47628	2354.56	2515.88	2647.48	19709.4	15557.7	35506.2	11041.2	210.264	11409.5	17699	23003.5	16882	5220.7	4283.61	1720.53	32302	37485.6	31553.3	61240.1	80418.6	43211.9	17668.4	27022.8	21490.8	12064.2	12373.3	9822.6	12680.6	12717.8	10776.8	2135.59
P54793	982.745	1239.8	2035.91	454.66	598.302	877.589	601.169	1010.02	1468.97	3721.75	4549.3	4105	214.69	298.667	300.771	1761.6	2200.73	2417.8	615.396	660.277	822.29	4295.37	3637.76	4335.4	6793.84	9039.56	9276.17	15260.4	20565.5	17919	8641.48	8376.51	8898.53	82.5974	82.5974	82.5974	82.5974	82.5974	1239.93	1313.9	82.5974	82.5974	82.5974	82.5974	82.5974	82.5974	82.5974	82.5974	82.5974
P54802	15681.3	31221.1	41576.2	12838	16973.4	18626.3	15906.9	16094.5	16436.2	18658.4	16551.6	12887.9	7578.83	8843.42	11605.8	66251.8	91754.9	87750.6	5103.37	5465.3	6031.58	80930.9	68262.8	57753	26850.1	22133.2	26540.4	51040.1	50932.6	45558.1	31606.5	33574.1	32393.1	60458.9	49674.5	37428.4	28695.5	34773.3	18137.1	48558.7	66132.6	47195.1	17319.2	19436	15254.9	64532	57525	50080	16250.3
P54803	2882.6	8437.35	12044.9	3147.7	7689.92	10312.6	3495.47	5370.42	6159.4	12809.5	18341.7	18529.9	7395.2	10619.1	9591.4	14938.2	8588.36	13191.2	3550.32	4815.11	5364.9	27976.3	20430.9	35337.6	14306	5344.6	15914.4	31829.1	16258.3	39036.7	11775	28261.5	26391.5	14082.9	9572.24	10816.8	2609.8	3081.01	713.735	4318.18	11998.9	8231.21	3617.26	4828.93	4140.81	18316.7	18867.7	18293.1	7498.32
P54819	351.427	437.114	389.832	262.516	312.457	391.98	361.762	609.043	363.161	3051.58	3330.61	2508.83	918.745	845.201	775.671	1747.17	1681.27	1789.7	954.667	901.743	964.698	3734.62	2589.58	2788.34	2112.45	1904.1	1245.49	6820.86	7543.42	4714.84	3710.11	3302.96	4497.52	8834.49	3546.19	3559.85	32.5703	32.5703	326.733	32.5703	32.5703	32.5703	466.239	32.5703	185.306	551.986	1778.45	3901.27	32.5703
P54826	23386	34270.4	39667.2	18876.3	23794.2	28250.7	22688.7	25960.7	24025.1	33777.7	36565.3	35062.3	21326.1	20231.3	24477.4	73645.5	89436.7	98856.5	16325.1	14901.6	14828.7	121312	114396	136314	92712.1	85175.8	93726.4	241135	238277	242705	88284.1	90508.3	89372.9	82463.9	88305	81982.9	80908.1	55590.9	45281.1	32089.5	50042.9	39628	24185.6	30086.2	28337.9	104262	84008.6	109366	68678.6
P54920	513.211	977.572	1069.39	167.785	346.162	1195.61	884.692	331.91	530.305	1616.11	1544	2355.48	808.913	1016.62	1795.74	6542.68	3664.44	3656.91	1201.57	1614.49	1756.8	7480.43	3510.45	11738.9	4707.37	2830.64	4433.87	38142.2	8799.2	14159.5	9204.89	8019.43	8941.01	14.464	14.464	2583.07	14.464	14.464	14.464	14.464	14.464	14.464	14.464	267.214	293.258	14.464	14.464	14.464	687.625
P55000	246386	181625	156951	199566	184902	200820	242583	198023	157688	117013	117903	74228.5	69068.5	41201.2	74085.2	196999	184737	202259	47113.1	29638.8	31871.3	263033	197580	178360	131644	50945.6	119813	106486	87947.2	89834.1	109314	29430.1	53009.8	327195	244902	195961	1.11124e+06	963729	540637	280343	362431	369339	317108	332645	201309	350476	256380	330270	64297.3
P55011	798.168	744.829	1203.96	605.555	722.516	797.025	974.766	1078.93	1190.66	6274.04	4567.61	3160.76	1489.08	1234.98	2006.56	8396.38	5780.98	7727.03	269.869	229.676	334.437	11054.4	20153.4	19831	5485.68	2822.61	5561.4	7939.71	8930.46	10700	7085.02	5251.08	3035.83	10360.7	7759.26	3802.13	6849.18	9858.99	3629.8	1087.94	1109.98	1105.38	341.552	252.495	273.409	17252.9	10166	10722.2	2757.01
P55017	1506.18	1503.52	1228.77	477.128	505.129	640.415	1994.4	2046.16	1968	1204.85	1251.77	639.795	3222.22	3181.58	3417.54	6001.83	3839.53	5435.25	612.494	545.778	692.52	22976.2	9485.82	11261.9	2181.52	1700.94	2819.6	8536.35	8132.85	23176.6	10447.1	9717.04	11641.9	601.173	135.711	1268.09	3122.67	3541.62	1887.46	614.419	6789.05	521.043	276.114	507.291	556.92	7066.94	512.17	7272.44	3495.2
P55036	1303.38	1459.64	356.133	988.641	1042.82	995.187	444.184	549.458	612.915	1422.95	1553.79	1166.85	758.272	785.941	745.21	818.709	304.346	284.506	1046.66	1181.96	992.408	178.862	210.247	198.785	2823.44	398.477	3308.84	6719.54	6836.46	5598.55	5168.84	5529.09	5432.62	5.49189	5.49189	5.49189	5.49189	5.49189	5.49189	5.49189	5.49189	5.49189	5.49189	5.49189	5.49189	5.49189	5.49189	5.49189	1413.45
P55072	801.212	1193.65	1220.4	1952.87	2096.27	2669.66	547.288	853.021	754.861	7448.59	6185.87	5973.43	1783.78	1424.15	2575.69	9015.56	6615.42	9660.78	4419.72	4596.58	4784.84	12024.5	7967.98	14036.3	15165.7	10944.3	13430.2	33370.9	37303.2	29448	22951.1	23935	19491.1	1893.45	1673.86	3982.95	3047.62	3712.04	2046.28	2433.42	4911.96	2295.13	629.824	392.338	620.593	3598.05	4072.25	4409.76	8162.12
P55103	2.50697	2.50697	2.50697	1461.8	899.819	1321.06	1673.61	1924.12	2086.75	2.50697	2.50697	2.50697	2.50697	2.50697	2.50697	2.50697	2.50697	2.50697	1085.21	814.92	1070.35	2.50697	2.50697	2.50697	2.50697	2.50697	2.50697	2.50697	2.50697	2.50697	2.50697	2.50697	2.50697	1290.81	2.50697	1343.1	10661.6	6741.84	2060.07	1455.52	2.50697	1502.48	4177.59	2778.43	2592.04	2.50697	2.50697	2.50697	2.50697
P55259	7131.48	6375.94	8188.91	4811.89	4536.74	5821.73	4928.95	5157.76	4939.49	25152	29886.8	25681.4	13342.2	14208.2	16313.1	75363	110273	111761	18142.2	18918.3	17812.5	156021	125479	97826.6	15419.3	12563.9	13585.3	42148.1	43072	39176	38312.6	35898.2	33762.7	277119	356978	160390	195401	111129	77282.1	5540.56	11952	9173.16	2642.99	3752.94	3318.43	85914	107974	114853	9795.06
P55268	5825.57	5585.08	6590.21	10335.4	9991.32	9324.31	8856.72	7736.43	7267.06	40265.7	16271.3	15464.8	9135.85	11637.7	11887.5	48485.9	50430.2	54277.8	17808.8	17472.3	16975	50843.2	41007.8	43337.5	24086.4	19508.8	24328.8	107143	102260	73534.6	33031	33324.8	25454.3	47520.1	25977.6	24323.9	31550.1	30574.2	24710.2	8284.99	13948.7	12572	16954.5	18608.9	16628.4	41514.6	33298.4	35785.2	10947.7
P55285	23306.2	25855.1	36345.9	5744.42	8321.16	11312.9	8727.01	11424.8	14863.9	25946.4	31417.9	31685.4	6437.92	6629.03	7616.38	21298.2	27708.5	48418.2	3107.25	3741.69	4091.97	38497.1	14816.1	19570.7	20673.9	14345.4	25058.2	32569.7	14102.9	20444.8	18149.9	12045.8	14607.4	52766.1	57163.4	49549.8	22314.6	29067.2	19115.9	28301.8	34714.5	34573.9	10684.8	13280.7	12770.4	18770.4	20137.2	24939.1	8911.2
P55286	1813.75	1508.6	2227.59	135.445	107.27	295.687	480.525	333.63	327.219	135.59	224.799	375.858	609.469	504.018	103.083	56.1773	567.108	430.339	14.8618	415.189	415.882	208.856	227.754	225.49	285.439	749.549	709.023	1307.44	1413.16	1488.79	1096.48	363.989	667.834	3294.12	3226.1	911.226	863.691	675.35	727.433	229.871	693.762	958.802	275.87	123.027	282.378	590.715	535.534	2386.08	507.727
P55287	46899.6	57430.4	68713.8	39671.4	44359.6	60594	43400.9	46044.1	50452.9	10904.1	14174.6	14417.3	16106.6	19478.9	20771.3	68075.8	101928	107451	15850.4	16303.6	18318.2	50404.4	58428.4	59488.3	29493.1	36332.5	40159	9988.95	11872.9	9309.07	9838.95	7594.32	9387.8	79017.9	78166.3	81124.5	63991.4	59880.2	50370.5	74725.6	100421	86964.3	67579.8	69071.2	72465.7	66080.3	73471.6	66055.2	5155.08
P55290	234860	303654	405915	170964	206685	259900	178504	208047	233642	132233	161063	115791	59617	65229	85980.3	418837	481829	509106	57740.4	71659.7	71842.6	375075	360011	367559	151248	159886	230548	111611	144411	212873	124388	102170	112708	390738	450741	356256	636772	629145	564080	389820	760471	510144	230155	248598	194519	297938	286680	276692	59119.2
P55291	6431.01	6982.81	9302.71	9592.52	9785.1	12027.2	10938.6	10755	10870.4	3809.14	3978.83	3490.88	3655.03	3962.66	4149.73	9722.61	12124.1	12008.8	6374.74	6399.32	6735.33	109746	83425.8	84421	5871.65	4168.5	5137.13	3024.7	25505.5	2682.64	9333.42	5845.66	6765.33	7767.42	9438.16	6611.68	4413	7495.57	3476.59	4272.11	3345.85	4395.38	36189.7	39231.1	33570.7	198171	220363	201997	147875
P55854;P61956;Q6EEV6	959.504	649.731	830.949	387.241	396.037	607.592	488.625	545.476	622.094	2388.29	2349.53	2067.33	1281.32	1384.05	1237.93	692.914	1221.41	2374.43	1439.23	1531.28	1627.77	7902.91	1524.16	2406.14	4859.44	4444.16	4013.73	14194.6	4947.58	5711.4	5684.58	3029.44	3789.94	111.988	243.56	203.756	4583.2	111.988	2978.3	2704.61	2775.31	267.879	376.018	413.419	409.637	1706.14	318.564	427.73	1915.86
P55957	3005.48	2790.22	3209.75	1699.08	1499.42	1789.47	1972.13	1829.97	1834.68	6515.34	6532.73	5452.56	3433.72	3068.22	3223.41	7293.13	5372.33	8812.95	1868.95	1912.79	1461.56	22948.8	20991.2	17579.2	7497.98	6044.34	8983.19	12626.3	9110.11	12075	9505.12	8084.99	6043.81	29197.3	10597.9	9732.71	36257.5	17154.6	10289.7	4960.48	7266.7	5891.21	1644.56	2211.63	1322.54	18126.5	11605	19661.6	5159.01
P56385	828.226	682.824	1003.94	711.259	676.572	871.003	621.501	430.683	669.318	13694.7	10389.8	10575.6	4620.15	4243.35	4581.05	3763.76	2330.19	2985.8	2922.31	3710.82	3701.86	548.531	511.461	797.449	3692.71	3307.73	2610.91	8887.92	13562.2	6863.47	8687.35	3900.26	6265.48	430.683	430.683	430.683	430.683	430.683	430.683	430.683	430.683	430.683	430.683	430.683	430.683	430.683	430.683	430.683	430.683
P56537	16205.7	17082.1	19741.1	5804.13	6678.29	6784.89	24501.4	27309.5	25577.1	22849.5	22866.2	19206.5	8152.15	8434.76	8437.61	23031.2	31001.6	34057	5442.1	6481.07	6385.25	22927.4	20200.6	18819.1	15758.3	16797.9	18000	34681	32864.2	34031	18142.9	16979.2	18579	46252.4	47732.2	42814.4	20332.7	15458.4	18453.5	10057.5	13667.8	14367.8	9976.04	11534.5	10267.2	23538.5	20652.9	20449.9	21538.3
P56975	1683.62	6728.87	3917.09	758.846	1421.36	688.132	3773.79	7114.99	3378.27	1152.59	4144.38	7183.37	1534.82	1638.01	1120.49	4552.55	5631.14	6848.26	847.7	2112.45	829.22	8608.67	11854.8	14186.2	4353.74	3116.19	2700.55	15376.7	6757.56	10146.6	5972.59	3481.26	1297.3	475.925	7344.7	475.925	475.925	475.925	475.925	1710.39	7061.79	1152.61	475.925	475.925	475.925	475.925	475.925	475.925	20572.3
P57721;Q15366	672.989	531.304	634.711	611.03	425.827	451.168	570.739	391.614	493.175	2237.11	1947.75	1703.58	2521.57	2112.28	2188.75	949.199	817.1	1684.92	4684.41	5338.57	4269.45	1921.25	1265.92	1452.53	2100.39	1835.85	1770.83	6488.76	4792.75	7001.89	6846.65	5505.62	7167.88	484.127	319.718	1961.07	373.674	395.699	859.39	359.169	582.082	672.33	422.186	837.828	432.399	433.992	918.442	882.432	2151.27
P57775	133.396	534.605	1310.93	152.27	133.396	580.839	6304.62	2929	4608.69	133.396	1710.19	133.396	133.396	190.153	133.396	133.396	133.396	133.396	752.595	936.341	687.122	133.396	133.396	133.396	133.396	133.396	133.396	133.396	133.396	133.396	133.396	133.396	133.396	5187.36	8565.93	133.396	37431.9	18964	22127.2	16202	133.396	18253.7	1359.83	811.82	7026.25	133.396	133.396	133.396	133.396
P58062	12726.5	16401.1	1864.84	8502.97	13093.4	15520.3	1288.13	30776.8	23999	17720.7	17547.5	12856.6	1620.09	1443.9	9167.07	20530.7	38153	19984	1062.64	1407.44	1526.32	297570	292998	220076	57929	61757.4	66911.4	96136.9	72844.7	76955.5	37319.2	30915.4	30829.8	18831.1	18570.6	15937	555.3	555.3	555.3	555.3	11759.8	555.3	555.3	1440.74	555.3	555.3	555.3	555.3	110541
P58499	19037.2	22738.4	22279.5	7823.35	8435.82	8855.93	12007.2	13338.4	14121	16768.4	17488	16211	8907.11	10306.4	9972.26	48628.3	47812.7	52130.9	14916.8	15622	14834.1	44643.4	42482.6	44292.5	35029.3	41855.1	39767.4	70615.8	63962.7	54227.6	31654	27970.7	33105	55176.1	60058.6	53045.6	16135.4	21280.4	13500.1	14210.2	13600.8	10827.2	11587.8	15481.7	13518.2	44967.1	39557.2	40447.3	44044.1
P58546	3343.07	4228.54	4784.95	2581.32	2279.7	3602.2	2299.69	2124.03	2075.89	8012.62	7632.21	6354.61	2665.48	2701.63	3019.88	7928.77	7602.68	9288.93	1978.48	2284.3	2409.55	48968.6	26565.6	32651.4	20274.6	20057.8	16993.4	56002.8	57286.7	92397	34873.1	20123.8	24283.2	7799.61	6774.81	6409.49	6914.08	7210.88	3514.72	4309.95	5243.1	3520.14	609.23	939.381	831.584	10166.3	9927.24	7770.78	5375.26
P59665;P59666	20946.3	21844.1	21571.9	39993.6	45750.3	50663.1	20287.8	25042.5	24115.5	77053.4	77275	70104.1	33046.1	32542.9	29504.9	49665.8	59934.1	60969.7	16013.9	16711.3	15208.4	154316	166230	145178	35715.6	25495.4	28826.9	244965	281395	208534	68690.7	58938.4	40558.9	157070	144305	129346	58397.2	55425.8	44954.1	65891.3	69085.2	45748.2	27022.7	27852.7	24014.9	111709	93705.4	74551.8	136051
P59998	2157.22	3451.35	4233.82	3203.26	4024.22	4552.16	1521.8	1713.59	1717.89	14044.9	15670.1	14877.2	4968.78	6400.93	5819.35	20042.3	13288.9	18493	1507.16	1703.15	1893.11	6798.25	18817.2	14547.1	25702.4	20863.9	28069	55093.8	67544.3	49044.7	43389.3	51555.2	47864.4	5636.96	5136.73	5491.86	3484.58	13965	2993.87	2845.71	4739.35	2535.8	807.235	933.189	845.891	18046	19234.4	17809.6	12191.7
P60022	2.0665e+06	1.79685e+06	1.5385e+06	1.54846e+06	1198740	1.01333e+06	2.312e+06	2.08563e+06	1.87835e+06	1.33341e+06	1.21157e+06	1.11316e+06	1221300	933864	812334	977638	1.13215e+06	1.00613e+06	815460	681804	676863	4.28436e+06	3.68721e+06	3.22565e+06	1256758	1.16031e+06	900765	1.70872e+06	1.30018e+06	1333764	234866	128495	62934.9	1215406	1.29384e+06	1.15438e+06	1.25319e+06	479422	1.16937e+06	599428	1039065	639082	1.14557e+06	1447942	1.24732e+06	563766	435467	624848	774374
P60174	17552.4	16967.7	20766.2	3672.33	4236.72	3985.87	11075.1	11313.5	12725.5	22935.3	24959.8	22740.9	12201.2	14038.4	15117.5	7939.38	7270.51	11604.8	15076.3	15815	16504.3	4152.56	4831.71	3296.64	16992.6	17026.6	19165.5	59491.2	45960.5	49284.7	57323.5	49068.6	54388.3	17736.9	16364.4	15408.7	13656.6	14436.3	9343.83	14851.1	26349.1	20994.7	8462.04	11391.6	8333.67	4075.43	6451.85	5759	6801.74
P60660	2770.73	2712.83	3598.05	1733.84	2258.61	2900.78	1808.89	2074.7	2264.53	7004.75	8921.13	8414.97	4468.55	4875.68	5499.78	7881.31	11531.9	13152.6	6533.25	8159.96	8482.76	8854.88	14495.6	11267.1	12887.1	13394.6	15242.3	62986.8	73249.8	87501.9	30249.2	31382.8	33949.6	7614.97	6737.31	7216.84	6475	7912.49	5522.08	3215.26	4238.15	4059.71	2828.44	3219.31	2915.1	10167.9	11276.4	11759.2	9907.07
P60709	49467.2	52544.4	65894.7	41688.2	61988.8	39259.6	32170.7	32320	25718.3	315768	137329	129316	63765.5	67209.9	70576.9	266580	198262	227456	23132.3	16816.2	13841.7	1.00342e+06	537036	335925	815780	529672	519030	1.51681e+06	271435	1.03169e+06	386428	455550	333713	236197	234976	179799	230172	171780	111993	57437.6	118277	53981.8	12535.4	26597.4	9892.56	342243	228078	219523	150654
P60866	911.29	1117.95	756.54	202.293	967.493	401.71	480.019	545.509	507.562	669.197	1013.36	1520.7	532.529	657.099	663.109	947.044	411.164	439.379	745.514	1212.42	1705.54	174.51	247.751	220.972	1535.03	2342.79	5435.57	3129.95	6742.14	9379.25	4506.68	5875.18	13771.3	26.1213	26.1213	26.1213	26.1213	26.1213	26.1213	26.1213	26.1213	26.1213	26.1213	26.1213	26.1213	26.1213	26.1213	26.1213	26.1213
P60900	87.3144	210.633	684.923	884.828	698.922	1021.68	122.953	415.283	532.464	3950.09	4139.65	430.441	1389.21	1058.41	904.103	4791.25	4315.73	6083.9	1449.88	2770.4	2203.27	9704.26	2368.69	9993.81	2740.3	4498.18	6580.38	85138.8	37155.6	32221.3	4573.23	2656.6	8231.67	5.1586	5.1586	5.1586	5.1586	5.1586	5.1586	296.081	1277.57	5.1586	501.38	1391.36	636.576	5.1586	5.1586	5.1586	1309.88
P60953	19837.2	20871.6	24026.1	12236.9	14081.6	12929.4	11412.5	13557	11657.3	38256.4	48580.3	49667	24888.2	23322.7	26654.6	25668.7	28542.3	22431.9	25410.8	24852.6	26179.4	15739.6	18999.8	13950.2	41104.6	40745.8	47908.2	69329.4	70544.6	65511	109780	97405.7	105031	16798.3	31933.3	21310.3	15301.3	19288.9	11234.8	16039.6	12906.3	17925	7493.89	11059.3	8637.19	34483	32563.8	26830.1	22958.6
P60981	3734.62	8950.51	9288.35	7586.32	6739.69	7662.79	7392.77	6236.16	6666.92	13863.4	13268.5	12315.9	9348.96	10056.2	8279.1	9407.14	14618.6	12463.7	12210.9	11776.6	12623.4	45147.2	33709.6	22979.1	19108.7	19374.1	25799.1	87858	26201.2	32916.2	41042.9	36880.1	45066.6	8682.99	9740.93	7749.68	14385.1	22195.1	11575.3	7755.5	16835.8	8608.68	6108.69	5027.46	5395.96	28380.3	33940.1	38459.7	13273.1
[truncated: 879 more rows]
[truncated: 19 more columns]

## Sheet: Significant p.adjust<0.01 ,FC>2
Entry	p.adjust.BH	Fold.Change	Protein names	Gene Names
A0A075B6I4	0.00432682	1.47912	Immunoglobulin lambda variable 10-54	IGLV10-54
[truncated: 311 more rows]

## Sheet: GO analysis
Category	Term	Count	%	PValue	Genes	List Total	Pop Hits	Pop Total	Fold Enrichment	Bonferroni	Benjamini	FDR
[truncated: 38 more rows]

[truncated: 1 more sheets: KEGG_PATHWAY]
